# Supplementary material for: Unveiling dynamic hepatocyte plasticity in HepaRG cells with a dual CYP reporter system
Source: PLoS One. 2024 Nov 11;19(11):e0308694. doi: 10.1371/journal.pone.0308694 (PMC11554142; doi:10.1371/journal.pone.0308694)
Supplement: S1 Table — (XLSX) [file pone.0308694.s003.xlsx]

## Sheet: Up in diff
Supplementary Table 1. The gene list of differentially expressed genes in differentiated and undifferentiated HepaRG cells.
p_val	avg_log2FC	pct.1	pct.2	p_val_adj	cluster	gene
1.36779e-21	2.93356	1	1	5.45092e-17	differentiated	AGXT
1.41041e-20	2.94278	1	1	5.62078e-16	differentiated	F9
6.26461e-16	2.67724	1	1	2.49657e-11	differentiated	TTR
1.56375e-14	2.11597	1	1	6.23186e-10	differentiated	APOA5
4.96432e-12	4.04852	1	1	1.97838e-07	differentiated	CYP2B7P
1.16602e-11	3.6408	1	0.938	4.6468e-07	differentiated	CYP2A7
1.37648e-11	2.13796	1	1	5.48555e-07	differentiated	CYP3A7
1.45293e-11	1.67406	1	1	5.79023e-07	differentiated	SERPINC1
5.0005e-11	3.87142	1	0.875	1.9928e-06	differentiated	PAGE2
1.25298e-10	1.1783	1	1	4.99339e-06	differentiated	TSKU
3.09212e-10	1.20239	1	1	1.23227e-05	differentiated	AZGP1
1.00653e-09	2.85174	1	1	4.01123e-05	differentiated	BBOX1
1.45206e-09	3.58787	1	1	5.78675e-05	differentiated	CYP2B6
1.5742e-09	2.76631	1	1	6.27348e-05	differentiated	CYP2A6
1.69499e-09	2.77249	1	1	6.75486e-05	differentiated	CYP3A4
2.32587e-09	1.35606	1	1	9.26906e-05	differentiated	RGN
3.26488e-09	4.21901	1	0.938	0.000130112	differentiated	FXYD2
4.61241e-09	1.39605	1	1	0.000183814	differentiated	CYP4F2
5.40169e-09	2.42022	1	1	0.000215268	differentiated	GNMT
7.85174e-09	1.67767	1	1	0.000312907	differentiated	GLYAT
8.06309e-09	1.48	1	1	0.00032133	differentiated	AKR1C2
2.61684e-08	0.856263	1	1	0.00104286	differentiated	ASB13
2.77064e-08	0.927378	1	1	0.00110415	differentiated	BHMT2
2.77273e-08	1.90169	1	1	0.00110499	differentiated	CYP2C9
3.75783e-08	1.77713	1	1	0.00149757	differentiated	PLG
1.77679e-07	1.7924	1	1	0.00708085	differentiated	OTC
3.27532e-07	1.13881	1	1	0.0130528	differentiated	FMO5
5.18802e-07	4.152	0.833	0.438	0.0206753	differentiated	FXYD6-FXYD2
8.12728e-07	1.51026	1	1	0.0323888	differentiated	ACSM2A
8.56522e-07	2.4168	1	1	0.0341341	differentiated	APOC3

## Sheet: Down in diff
Supplementary Table 1. The gene list of differentially expressed genes in differentiated and undifferentiated HepaRG cells.
p_val	avg_log2FC	pct.1	pct.2	p_val_adj	cluster	gene
6.18106e-40	2.98284	1	1	2.46327e-35	undifferentiated	NME4
3.01453e-36	2.31173	1	1	1.20135e-31	undifferentiated	TMEM176B
2.38384e-34	2.01738	1	1	9.50008e-30	undifferentiated	SLC39A1
5.99263e-30	2.87853	1	1	2.38818e-25	undifferentiated	PCOLCE
9.17805e-29	2.51047	1	1	3.65764e-24	undifferentiated	TMEM176A
2.7359e-26	2.05227	1	1	1.09031e-21	undifferentiated	S100A11
4.72274e-24	2.03862	1	1	1.88211e-19	undifferentiated	CD109
5.67409e-24	3.04667	1	1	2.26124e-19	undifferentiated	LAD1
1.44747e-23	4.82206	1	1	5.76846e-19	undifferentiated	S100A2
2.68818e-21	1.68784	1	1	1.07129e-16	undifferentiated	A2M
7.26071e-21	3.87036	1	0.833	2.89354e-16	undifferentiated	MDK
1.59522e-20	2.44778	1	1	6.35728e-16	undifferentiated	FXYD5
7.12057e-18	1.84477	1	1	2.83769e-13	undifferentiated	CD70
1.10844e-17	1.85325	1	1	4.41736e-13	undifferentiated	APOBEC3C
2.21158e-17	1.65806	1	1	8.81359e-13	undifferentiated	PPP1R14B
7.63161e-17	3.2755	1	1	3.04135e-12	undifferentiated	NBL1
3.16859e-16	2.92481	1	1	1.26274e-11	undifferentiated	GPR88
2.67131e-15	2.54669	1	1	1.06457e-10	undifferentiated	VEGFB
2.86639e-15	2.68213	1	1	1.14232e-10	undifferentiated	EMP3
1.02142e-14	4.03504	1	1	4.07056e-10	undifferentiated	OLA1P3
1.07673e-14	1.65337	1	1	4.29098e-10	undifferentiated	CLIC1
1.10733e-14	2.79949	1	1	4.41295e-10	undifferentiated	RAC2
2.9424e-14	2.14358	1	1	1.17261e-09	undifferentiated	SUGCT
4.40459e-14	2.41998	1	1	1.75532e-09	undifferentiated	ECM1
4.45961e-14	1.85107	1	1	1.77724e-09	undifferentiated	PRICKLE3
5.8453e-14	2.05627	1	1	2.32947e-09	undifferentiated	MFSD10
7.63012e-14	2.23853	1	1	3.04075e-09	undifferentiated	APOBEC3G
1.05438e-13	1.85753	1	1	4.20192e-09	undifferentiated	GYPC
1.47295e-13	2.37922	1	1	5.86998e-09	undifferentiated	TPM4
3.12228e-13	2.71104	1	1	1.24429e-08	undifferentiated	NPTX2
3.20577e-13	2.81268	1	1	1.27756e-08	undifferentiated	LGALS1
4.54076e-13	2.02479	1	1	1.80959e-08	undifferentiated	MYL6B
4.92997e-13	2.05035	1	1	1.96469e-08	undifferentiated	FLNA
6.06015e-13	2.9645	1	1	2.41509e-08	undifferentiated	MAGEA1
6.31287e-13	1.73363	1	1	2.51581e-08	undifferentiated	FKBP11
7.79324e-13	1.58414	1	1	3.10576e-08	undifferentiated	PLIN3
9.29349e-13	2.02816	1	1	3.70364e-08	undifferentiated	SRRM3
9.75198e-13	1.52519	1	1	3.88636e-08	undifferentiated	TRIP6
1.10801e-12	0.127891	1	1	4.41565e-08	undifferentiated	EMC7
1.21872e-12	2.14764	1	1	4.85684e-08	undifferentiated	EHBP1L1
1.29397e-12	2.30682	1	1	5.15672e-08	undifferentiated	ALPL
1.55135e-12	2.92805	1	1	6.18243e-08	undifferentiated	TNNT1
1.74768e-12	2.38437	1	1	6.96486e-08	undifferentiated	SFXN3
2.06196e-12	1.4373	1	1	8.21732e-08	undifferentiated	ALCAM
2.62695e-12	1.52007	1	1	1.04689e-07	undifferentiated	ETS2
3.07628e-12	2.29552	1	1	1.22596e-07	undifferentiated	KDELR3
5.661e-12	1.69925	1	1	2.25602e-07	undifferentiated	TCN2
7.11161e-12	2.37721	1	1	2.83412e-07	undifferentiated	SPARC
1.0617e-11	2.50194	1	1	4.23109e-07	undifferentiated	PLEKHA4
1.07841e-11	0.0533859	1	1	4.29769e-07	undifferentiated	SPCS1
1.37737e-11	2.2144	1	1	5.4891e-07	undifferentiated	IGFBP7
1.39237e-11	3.35372	1	0.5	5.54886e-07	undifferentiated	JOSD2
1.42829e-11	2.16065	1	1	5.69203e-07	undifferentiated	MOXD1
1.55711e-11	2.5741	1	1	6.20538e-07	undifferentiated	IFI27
1.55713e-11	2.66789	1	1	6.20546e-07	undifferentiated	MMP2
1.66212e-11	2.1098	1	1	6.62388e-07	undifferentiated	HOMER3
2.35999e-11	2.47978	1	1	9.40505e-07	undifferentiated	KCTD14
2.41671e-11	1.94596	1	1	9.63107e-07	undifferentiated	GPR87
2.86076e-11	1.33051	1	1	1.14007e-06	undifferentiated	CTSL
3.4484e-11	1.58573	1	1	1.37426e-06	undifferentiated	BAX
5.76784e-11	2.37536	1	1	2.2986e-06	undifferentiated	C2
8.42386e-11	1.48602	1	1	3.35708e-06	undifferentiated	REPS2
8.69772e-11	2.24085	1	1	3.46622e-06	undifferentiated	PAFAH1B3
9.4986e-11	2.13224	1	1	3.78538e-06	undifferentiated	SPX
1.14388e-10	1.85483	1	1	4.5586e-06	undifferentiated	LUM
1.80924e-10	1.70697	1	1	7.21018e-06	undifferentiated	PLP2
1.89305e-10	1.76367	1	1	7.54418e-06	undifferentiated	NXPH4
2.48084e-10	1.76336	1	1	9.88664e-06	undifferentiated	CDK18
2.61538e-10	2.16399	1	1	1.04228e-05	undifferentiated	OLFM2
2.69141e-10	1.86102	1	1	1.07258e-05	undifferentiated	TMSB10
3.24199e-10	2.29441	1	1	1.292e-05	undifferentiated	LMCD1
3.47359e-10	1.16253	1	1	1.38429e-05	undifferentiated	CRTAP
3.69828e-10	1.2656	1	1	1.47384e-05	undifferentiated	LMNA
5.72079e-10	0.0512713	1	1	2.27985e-05	undifferentiated	SOD1
6.24657e-10	0.0285105	1	1	2.48938e-05	undifferentiated	MALSU1
6.40405e-10	0.0636725	1	1	2.55214e-05	undifferentiated	ITM2B
6.7056e-10	1.87632	1	1	2.67231e-05	undifferentiated	APH1B
7.2292e-10	1.59993	1	1	2.88098e-05	undifferentiated	ACTL8
7.37777e-10	1.26978	1	1	2.94019e-05	undifferentiated	SLC25A6
7.56293e-10	2.2136	1	1	3.01398e-05	undifferentiated	DMKN
8.42727e-10	2.4864	1	1	3.35843e-05	undifferentiated	PLAUR
8.46608e-10	2.12321	1	1	3.3739e-05	undifferentiated	PDLIM7
9.16187e-10	2.00555	1	1	3.65119e-05	undifferentiated	MLPH
9.253e-10	1.49787	1	1	3.6875e-05	undifferentiated	MYRF
1.24992e-09	2.18049	1	1	4.98119e-05	undifferentiated	RIN1
1.31689e-09	2.20768	1	1	5.24806e-05	undifferentiated	SLC29A1
1.45987e-09	2.71621	1	1	5.81789e-05	undifferentiated	CCRL2
2.00337e-09	2.31892	1	1	7.98382e-05	undifferentiated	TLE2
2.339e-09	1.31377	1	1	9.32139e-05	undifferentiated	CTDNEP1
2.34794e-09	1.11244	1	1	9.35702e-05	undifferentiated	TSPO
2.56007e-09	1.57098	1	1	0.000102024	undifferentiated	HCFC1R1
2.96865e-09	3.61471	1	1	0.000118307	undifferentiated	RGCC
3.04677e-09	1.05955	1	1	0.00012142	undifferentiated	BTF3
3.2493e-09	0.0203125	1	1	0.000129491	undifferentiated	COX17
3.26391e-09	2.57635	1	1	0.000130073	undifferentiated	S100A4
3.32029e-09	1.1468	1	1	0.00013232	undifferentiated	FKBP2
3.67748e-09	1.39641	1	1	0.000146555	undifferentiated	TAGLN2
3.80484e-09	2.17084	1	1	0.000151631	undifferentiated	IGFBP2
3.9002e-09	6.30606	0.938	0	0.000155431	undifferentiated	TCEAL2
4.02208e-09	1.23733	1	1	0.000160288	undifferentiated	NBEAL1
4.47871e-09	1.37928	1	1	0.000178485	undifferentiated	RPL12
4.54785e-09	1.45145	1	1	0.000181241	undifferentiated	ANPEP
4.64435e-09	2.52804	1	1	0.000185087	undifferentiated	OLFML2A
4.90898e-09	6.13186	1	0	0.000195633	undifferentiated	NRN1
6.41281e-09	1.35403	1	1	0.000255563	undifferentiated	FN1
6.90279e-09	2.63512	1	1	0.00027509	undifferentiated	SLC12A8
7.36185e-09	0.0601735	1	1	0.000293385	undifferentiated	MSRB2
7.37179e-09	1.23308	1	1	0.000293781	undifferentiated	DUSP23
8.01486e-09	1.68972	1	1	0.000319408	undifferentiated	SLC9A1
8.46426e-09	1.23545	1	1	0.000337318	undifferentiated	PKM
8.92123e-09	1.64126	1	1	0.000355529	undifferentiated	PLIN2
8.93766e-09	1.19969	1	1	0.000356184	undifferentiated	CTSD
1.01006e-08	3.36881	1	1	0.00040253	undifferentiated	CA9
1.02717e-08	1.78514	1	1	0.000409347	undifferentiated	CD9
1.06142e-08	1.37908	1	1	0.000422999	undifferentiated	NOP53
1.18597e-08	0.0322789	1	1	0.000472631	undifferentiated	CST3
1.29838e-08	1.2013	1	1	0.000517429	undifferentiated	BRI3
1.37084e-08	1.47465	1	1	0.000546308	undifferentiated	IDH2
1.39394e-08	1.0726	1	1	0.000555514	undifferentiated	DARS1
1.67236e-08	1.79958	1	1	0.000666468	undifferentiated	SYTL1
1.74142e-08	2.83309	1	1	0.000693991	undifferentiated	COL5A1
1.87638e-08	1.6903	1	1	0.000747776	undifferentiated	ITGA3
1.88159e-08	2.75266	1	1	0.00074985	undifferentiated	SULT1E1
1.89537e-08	1.00526	1	1	0.000755341	undifferentiated	GNG5
2.02409e-08	0.0920486	1	1	0.00080664	undifferentiated	GABARAPL2
2.05176e-08	0.0598837	1	1	0.000817668	undifferentiated	EIF1AX
2.28069e-08	1.44575	1	1	0.0009089	undifferentiated	RPS4X
2.38782e-08	2.34792	1	1	0.000951595	undifferentiated	B3GNT3
2.47879e-08	1.78818	1	1	0.000987847	undifferentiated	UNC13D
2.69193e-08	2.32185	1	1	0.00107279	undifferentiated	IGFBP3
2.7282e-08	1.68643	1	1	0.00108724	undifferentiated	TMEM18
2.89718e-08	1.69723	1	1	0.00115458	undifferentiated	CP
2.96079e-08	1.48708	1	1	0.00117993	undifferentiated	DNAJC4
3.07896e-08	0.163221	1	1	0.00122703	undifferentiated	UBB
3.37378e-08	1.3141	1	1	0.00134452	undifferentiated	SDC3
3.82478e-08	3.035	1	0.833	0.00152425	undifferentiated	TTC22
3.83628e-08	1.23756	1	1	0.00152883	undifferentiated	PRDX5
3.9542e-08	2.00032	1	1	0.00157583	undifferentiated	IGFBP6
4.42164e-08	0.0785857	1	1	0.00176211	undifferentiated	NDFIP1
4.56121e-08	2.54579	1	1	0.00181773	undifferentiated	IFI27L2
4.7288e-08	0.000261524	1	1	0.00188452	undifferentiated	CFLAR
5.41126e-08	1.87923	1	1	0.00215649	undifferentiated	TRIM47
5.44029e-08	2.07839	1	1	0.00216806	undifferentiated	NUDT14
5.55865e-08	1.13678	1	1	0.00221523	undifferentiated	RPS7
5.5889e-08	3.62868	1	1	0.00222729	undifferentiated	DPT
5.62625e-08	1.32061	1	1	0.00224217	undifferentiated	PCDH7
6.02124e-08	3.33628	1	0.833	0.00239959	undifferentiated	FAM180A
6.08671e-08	1.58933	1	1	0.00242567	undifferentiated	NPM3
6.1892e-08	1.78629	1	1	0.00246652	undifferentiated	GALNT5
6.22959e-08	0.0375095	1	1	0.00248262	undifferentiated	TOB2
6.38595e-08	0.012148	1	1	0.00254493	undifferentiated	PPM1A
6.57059e-08	0.119914	1	1	0.00261851	undifferentiated	TMBIM6
6.72918e-08	2.62364	1	1	0.00268171	undifferentiated	SDR16C5
7.2499e-08	0.002992	1	1	0.00288923	undifferentiated	MRPL13
7.29264e-08	0.15935	1	1	0.00290626	undifferentiated	VCP
7.73875e-08	0.0327663	1	1	0.00308405	undifferentiated	C18orf32
8.35374e-08	1.23007	1	1	0.00332913	undifferentiated	RAB13
8.45316e-08	1.1967	1	1	0.00336875	undifferentiated	LRRC75A
8.94346e-08	1.07487	1	1	0.00356415	undifferentiated	PHLDA3
1.00232e-07	2.04993	1	1	0.00399443	undifferentiated	BRINP1
1.10383e-07	1.1772	1	1	0.00439899	undifferentiated	FKBP1A
1.13584e-07	1.41549	1	1	0.00452654	undifferentiated	PLCD3
1.26832e-07	1.84849	1	1	0.0050545	undifferentiated	PAQR5
1.27929e-07	1.53561	1	1	0.00509823	undifferentiated	CYP4F22
1.30959e-07	0.0022146	1	1	0.00521897	undifferentiated	SLC39A9
1.36751e-07	2.5378	1	1	0.00544981	undifferentiated	PLA1A
1.39964e-07	1.32231	1	1	0.00557785	undifferentiated	RPL29
1.52118e-07	0.0298544	1	1	0.00606222	undifferentiated	ADRM1
1.55477e-07	0.0499637	1	1	0.00619606	undifferentiated	TMEM230
1.57104e-07	1.46313	1	1	0.00626093	undifferentiated	ZNF385B
1.62212e-07	1.87553	1	1	0.00646447	undifferentiated	ARID5A
1.70796e-07	0.0640118	1	1	0.00680658	undifferentiated	SCP2
1.71335e-07	2.34834	1	1	0.00682804	undifferentiated	SERPINE2
1.76576e-07	3.38123	1	0.667	0.00703692	undifferentiated	ITM2A
1.78671e-07	1.32726	1	1	0.00712041	undifferentiated	RPL36A-HNRNPH2
1.84664e-07	0.00569315	1	1	0.00735925	undifferentiated	SELENOS
1.90826e-07	1.545	1	1	0.0076048	undifferentiated	TBX3
2.27556e-07	4.50383	1	0.5	0.00906857	undifferentiated	TMEM171
2.31065e-07	0.204698	1	1	0.0092084	undifferentiated	UBC
2.34321e-07	1.27699	1	1	0.00933815	undifferentiated	RPL18A
2.45769e-07	1.49138	1	1	0.00979438	undifferentiated	CA12
2.50364e-07	1.64968	1	1	0.0099775	undifferentiated	SERPINH1
2.50485e-07	1.4157	1	1	0.00998234	undifferentiated	TGM2
2.5264e-07	0.00633596	1	1	0.0100682	undifferentiated	LGR4
2.66153e-07	1.48829	1	1	0.0106067	undifferentiated	IRS1
2.68517e-07	1.41812	1	1	0.0107009	undifferentiated	ACTN1
2.68541e-07	1.24046	1	1	0.0107019	undifferentiated	HNRNPA1
2.70316e-07	1.21653	1	1	0.0107726	undifferentiated	RPS11
2.71386e-07	0.0283194	1	1	0.0108153	undifferentiated	ISCA1
2.83494e-07	1.39529	1	1	0.0112978	undifferentiated	SLC39A13
2.85567e-07	0.0221583	1	1	0.0113804	undifferentiated	TMEM245
2.90761e-07	3.09884	1	0.333	0.0115874	undifferentiated	RGS19
2.91144e-07	1.2544	1	1	0.0116027	undifferentiated	RPS18
3.03719e-07	1.62216	1	1	0.0121038	undifferentiated	C19orf25
3.06571e-07	1.1423	1	1	0.0122175	undifferentiated	RPL3
3.21363e-07	1.90429	1	1	0.012807	undifferentiated	CHI3L1
3.59013e-07	5.68299	1	0.167	0.0143074	undifferentiated	PTPRN
3.75679e-07	1.73299	1	1	0.0149716	undifferentiated	VWCE
3.77063e-07	0.0263842	1	1	0.0150267	undifferentiated	C6orf89
3.79532e-07	1.06488	1	1	0.0151251	undifferentiated	NACA
3.96724e-07	1.15364	1	1	0.0158103	undifferentiated	ACTG1
4.04185e-07	1.5428	1	1	0.0161076	undifferentiated	BCL7C
4.06639e-07	0.0317089	1	1	0.0162054	undifferentiated	SEC11C
4.26384e-07	3.42794	1	0.833	0.0169922	undifferentiated	CRACDL
4.63796e-07	2.07813	1	1	0.0184832	undifferentiated	C16orf74
4.70673e-07	1.32231	1	1	0.0187573	undifferentiated	PDZK1IP1
5.2652e-07	0.021427	1	1	0.0209829	undifferentiated	TBC1D16
5.29338e-07	1.67934	1	1	0.0210952	undifferentiated	ZNF581
5.33061e-07	1.70553	1	1	0.0212435	undifferentiated	MMP14
5.36185e-07	1.53076	1	1	0.021368	undifferentiated	MARCKSL1
5.36858e-07	1.87844	1	1	0.0213949	undifferentiated	SUSD2
5.41824e-07	2.74222	1	1	0.0215928	undifferentiated	PGC
5.42035e-07	1.2292	1	1	0.0216012	undifferentiated	RPL18
5.4534e-07	1.48626	1	1	0.0217329	undifferentiated	ITPKA
5.52208e-07	1.44666	1	1	0.0220066	undifferentiated	F2R
5.60296e-07	1.85042	1	1	0.0223289	undifferentiated	MYH14
5.66498e-07	1.15229	1	1	0.0225761	undifferentiated	RPL5
5.66888e-07	1.05512	1	1	0.0225916	undifferentiated	FKBP8
5.68223e-07	4.47735	1	0.333	0.0226448	undifferentiated	ZP1
5.83587e-07	1.40108	1	1	0.0232571	undifferentiated	PCBP4
6.02403e-07	1.93981	1	1	0.024007	undifferentiated	RGS10
6.12489e-07	1.12735	1	1	0.0244089	undifferentiated	TPM3
6.17093e-07	1.29458	1	1	0.0245924	undifferentiated	ZYX
6.22921e-07	1.03356	1	1	0.0248246	undifferentiated	COMMD6
6.7353e-07	2.4199	1	0.833	0.0268415	undifferentiated	LIMS2
6.97149e-07	0.0424099	1	1	0.0277828	undifferentiated	NEK7
6.97456e-07	1.35472	1	1	0.027795	undifferentiated	CAMK2N1
7.4072e-07	1.37497	1	1	0.0295192	undifferentiated	ZNF358
7.43698e-07	2.02142	1	1	0.0296378	undifferentiated	PHLDA1
7.74763e-07	3.23406	1	1	0.0308758	undifferentiated	KRT6A
7.82626e-07	1.1622	1	1	0.0311892	undifferentiated	LRRFIP1
8.28204e-07	2.55897	1	1	0.0330056	undifferentiated	LIF
8.47962e-07	1.60952	1	1	0.033793	undifferentiated	SYNGR1
8.48527e-07	1.49161	1	1	0.0338155	undifferentiated	LSP1P4
8.68499e-07	1.83108	1	1	0.0346114	undifferentiated	ADAMTS7
9.11742e-07	2.55695	1	1	0.0363347	undifferentiated	CLCA2
9.23302e-07	1.02511	1	1	0.0367954	undifferentiated	ATRAID
9.28541e-07	0.207379	1	1	0.0370042	undifferentiated	TMEM14B
9.55241e-07	0.0522783	1	1	0.0380683	undifferentiated	COPS3
9.6317e-07	1.69565	1	1	0.0383843	undifferentiated	SOX12
1.01335e-06	0.00675449	1	1	0.040384	undifferentiated	USP7
1.03276e-06	1.32854	1	1	0.0411576	undifferentiated	VASP
1.03946e-06	0.211187	1	1	0.0414246	undifferentiated	RPS26
1.04963e-06	1.53901	1	1	0.0418297	undifferentiated	FHL2
1.0543e-06	0.122048	1	1	0.042016	undifferentiated	SLC40A1
1.09934e-06	1.87202	1	1	0.0438107	undifferentiated	SPRED1
1.10526e-06	1.27285	1	1	0.0440469	undifferentiated	RPL36A
1.12043e-06	2.53067	1	0.833	0.0446514	undifferentiated	CCDC88B
1.1217e-06	1.13585	1	1	0.044702	undifferentiated	NPM1
1.1815e-06	1.62396	1	1	0.0470851	undifferentiated	CCDC80
1.18556e-06	0.0418071	1	1	0.0472469	undifferentiated	CMPK1
1.18855e-06	1.16178	1	1	0.0473659	undifferentiated	SPATS2L
