# Supplementary material for: Unveiling dynamic hepatocyte plasticity in HepaRG cells with a dual CYP reporter system
Source: PLoS One. 2024 Nov 11;19(11):e0308694. doi: 10.1371/journal.pone.0308694 (PMC11554142; doi:10.1371/journal.pone.0308694)
Supplement: S2 Table — (XLSX) [file pone.0308694.s004.xlsx]

## Sheet: Up in diff.
Supplementary Table 2. GO terms enriched in the differentially expressed genes in differentiated HepaRG cells.
ID	Description	GeneRatio	BgRatio	pvalue	p.adjust	qvalue	geneID	Count
GO:0006805	xenobiotic metabolic process	9/27	123/18614	7.56724e-14	4.38143e-11	2.36576e-11	CYP2A7/CYP3A7/CYP2B6/CYP2A6/CYP3A4/CYP4F2/GLYAT/CYP2C9/FMO5	9
GO:0006631	fatty acid metabolic process	11/27	394/18614	3.20064e-12	7.32051e-10	3.95272e-10	APOA5/CYP2A7/CYP2B6/CYP2A6/CYP3A4/RGN/CYP4F2/AKR1C2/CYP2C9/ACSM2A/APOC3	11
GO:0071466	cellular response to xenobiotic stimulus	9/27	189/18614	3.79301e-12	7.32051e-10	3.95272e-10	CYP2A7/CYP3A7/CYP2B6/CYP2A6/CYP3A4/CYP4F2/GLYAT/CYP2C9/FMO5	9
GO:0019373	epoxygenase P450 pathway	5/27	18/18614	3.66915e-11	5.05517e-09	2.72954e-09	CYP2A7/CYP2B6/CYP2A6/CYP4F2/CYP2C9	5
GO:0120254	olefinic compound metabolic process	8/27	158/18614	4.36543e-11	5.05517e-09	2.72954e-09	CYP2A7/CYP3A7/CYP2B6/CYP2A6/CYP3A4/CYP4F2/AKR1C2/CYP2C9	8
GO:0009410	response to xenobiotic stimulus	10/27	440/18614	2.89717e-10	2.79577e-08	1.50958e-08	CYP2A7/CYP3A7/CYP2B6/CYP2A6/CYP3A4/CYP4F2/GLYAT/CYP2C9/OTC/FMO5	10
GO:0046394	carboxylic acid biosynthetic process	9/27	328/18614	5.20579e-10	4.08275e-08	2.20448e-08	AGXT/APOA5/CYP3A4/RGN/BHMT2/CYP2C9/OTC/ACSM2A/APOC3	9
GO:0016053	organic acid biosynthetic process	9/27	331/18614	5.64111e-10	4.08275e-08	2.20448e-08	AGXT/APOA5/CYP3A4/RGN/BHMT2/CYP2C9/OTC/ACSM2A/APOC3	9
GO:0001676	long-chain fatty acid metabolic process	6/27	110/18614	9.93043e-09	6.38857e-07	3.44952e-07	CYP2A7/CYP2B6/CYP2A6/CYP3A4/CYP4F2/CYP2C9	6
GO:0033559	unsaturated fatty acid metabolic process	6/27	114/18614	1.2317e-08	6.61166e-07	3.56997e-07	CYP2A7/CYP2B6/CYP2A6/CYP4F2/AKR1C2/CYP2C9	6
GO:0008202	steroid metabolic process	8/27	323/18614	1.2561e-08	6.61166e-07	3.56997e-07	CYP3A7/TSKU/CYP2B6/CYP2A6/CYP3A4/AKR1C2/CYP2C9/FMO5	8
GO:0019369	arachidonic acid metabolic process	5/27	56/18614	1.57562e-08	7.60238e-07	4.10491e-07	CYP2A7/CYP2B6/CYP2A6/CYP4F2/CYP2C9	5
GO:0006690	icosanoid metabolic process	6/27	125/18614	2.14332e-08	9.546e-07	5.15437e-07	CYP2A7/CYP2B6/CYP2A6/CYP4F2/AKR1C2/CYP2C9	6
GO:0042178	xenobiotic catabolic process	4/27	26/18614	5.13404e-08	2.12329e-06	1.14647e-06	CYP2B6/CYP2A6/CYP3A4/CYP2C9	4
GO:0006633	fatty acid biosynthetic process	6/27	161/18614	9.71317e-08	3.74928e-06	2.02443e-06	APOA5/CYP3A4/RGN/CYP2C9/ACSM2A/APOC3	6
GO:0042180	cellular ketone metabolic process	6/27	216/18614	5.50063e-07	1.99054e-05	1.07479e-05	APOA5/CYP2B6/RGN/CYP4F2/AKR1C2/APOC3	6
GO:0072330	monocarboxylic acid biosynthetic process	6/27	220/18614	6.12482e-07	2.08604e-05	1.12636e-05	APOA5/CYP3A4/RGN/CYP2C9/ACSM2A/APOC3	6
GO:0019748	secondary metabolic process	4/27	60/18614	1.61921e-06	5.20847e-05	2.81232e-05	CYP2A7/CYP2A6/CYP3A4/AKR1C2	4
GO:0070989	oxidative demethylation	3/27	18/18614	2.18885e-06	6.67022e-05	3.60159e-05	CYP3A7/CYP3A4/CYP2C9	3
GO:1901605	alpha-amino acid metabolic process	5/27	206/18614	1.04707e-05	0.000303127	0.000163674	AGXT/GNMT/GLYAT/BHMT2/OTC	5
GO:0006066	alcohol metabolic process	6/27	366/18614	1.15768e-05	0.00031919	0.000172347	CYP3A7/TSKU/CYP3A4/AKR1C2/CYP2C9/FMO5	6
GO:0000096	sulfur amino acid metabolic process	3/27	33/18614	1.44244e-05	0.000379625	0.000204979	AGXT/GNMT/BHMT2	3
GO:0008210	estrogen metabolic process	3/27	40/18614	2.59443e-05	0.000645212	0.000348383	CYP3A7/CYP3A4/CYP2C9	3
GO:0006575	cellular modified amino acid metabolic process	4/27	124/18614	2.92394e-05	0.000645212	0.000348383	AGXT/BBOX1/GNMT/BHMT2	4
GO:0055090	acylglycerol homeostasis	3/27	42/18614	3.00876e-05	0.000645212	0.000348383	APOA5/ACSM2A/APOC3	3
GO:0070328	triglyceride homeostasis	3/27	42/18614	3.00876e-05	0.000645212	0.000348383	APOA5/ACSM2A/APOC3	3
GO:0090207	regulation of triglyceride metabolic process	3/27	42/18614	3.00876e-05	0.000645212	0.000348383	APOA5/RGN/APOC3	3
GO:0008203	cholesterol metabolic process	4/27	140/18614	4.70287e-05	0.000972486	0.000525095	TSKU/CYP3A4/CYP2C9/FMO5	4
GO:0042304	regulation of fatty acid biosynthetic process	3/27	50/18614	5.09733e-05	0.00101771	0.000549513	APOA5/RGN/APOC3	3
GO:0006520	amino acid metabolic process	5/27	290/18614	5.40392e-05	0.00104296	0.000563146	AGXT/GNMT/GLYAT/BHMT2/OTC	5
GO:1902652	secondary alcohol metabolic process	4/27	150/18614	6.15431e-05	0.00114947	0.000620655	TSKU/CYP3A4/CYP2C9/FMO5	4
GO:0016125	sterol metabolic process	4/27	155/18614	6.99136e-05	0.001265	0.000683037	TSKU/CYP3A4/CYP2C9/FMO5	4
GO:0006790	sulfur compound metabolic process	5/27	319/18614	8.48344e-05	0.00148846	0.000803694	AGXT/GNMT/GLYAT/BHMT2/ACSM2A	5
GO:0042363	fat-soluble vitamin catabolic process	2/27	10/18614	9.05277e-05	0.00149759	0.000808624	CYP3A4/CYP4F2	2
GO:0097267	omega-hydroxylase P450 pathway	2/27	10/18614	9.05277e-05	0.00149759	0.000808624	CYP4F2/CYP2C9	2
GO:0062012	regulation of small molecule metabolic process	5/27	331/18614	0.000100947	0.00162356	0.000876644	APOA5/RGN/GNMT/FMO5/APOC3	5
GO:0055088	lipid homeostasis	4/27	172/18614	0.000104647	0.00163759	0.000884218	APOA5/TSKU/ACSM2A/APOC3	4
GO:0009111	vitamin catabolic process	2/27	12/18614	0.000132536	0.00182711	0.00098655	CYP3A4/CYP4F2	2
GO:0019627	urea metabolic process	2/27	12/18614	0.000132536	0.00182711	0.00098655	CYP2C9/OTC	2
GO:0034370	triglyceride-rich lipoprotein particle remodeling	2/27	12/18614	0.000132536	0.00182711	0.00098655	APOA5/APOC3	2
GO:0034372	very-low-density lipoprotein particle remodeling	2/27	12/18614	0.000132536	0.00182711	0.00098655	APOA5/APOC3	2
GO:0071941	nitrogen cycle metabolic process	2/27	12/18614	0.000132536	0.00182711	0.00098655	CYP2C9/OTC	2
GO:1901607	alpha-amino acid biosynthetic process	3/27	70/18614	0.000139636	0.00188021	0.00101522	AGXT/BHMT2/OTC	3
GO:0033344	cholesterol efflux	3/27	71/18614	0.000145656	0.00191669	0.00103492	APOA5/TSKU/APOC3	3
GO:0010896	regulation of triglyceride catabolic process	2/27	13/18614	0.000156494	0.00199121	0.00107516	APOA5/APOC3	2
GO:0070988	demethylation	3/27	73/18614	0.000158196	0.00199121	0.00107516	CYP3A7/CYP3A4/CYP2C9	3
GO:0033700	phospholipid efflux	2/27	14/18614	0.000182413	0.00224717	0.00121336	APOA5/APOC3	2
GO:0008652	amino acid biosynthetic process	3/27	78/18614	0.000192568	0.00232285	0.00125422	AGXT/BHMT2/OTC	3
GO:0046500	S-adenosylmethionine metabolic process	2/27	15/18614	0.000210288	0.00248483	0.00134169	GNMT/BHMT2	2
GO:0006544	glycine metabolic process	2/27	16/18614	0.000240114	0.002726	0.00147191	AGXT/GLYAT	2
GO:0006555	methionine metabolic process	2/27	16/18614	0.000240114	0.002726	0.00147191	GNMT/BHMT2	2
GO:0007596	blood coagulation	4/27	224/18614	0.000288282	0.00320991	0.00173319	F9/SERPINC1/CYP4F2/PLG	4
GO:0050817	coagulation	4/27	229/18614	0.000313527	0.00341782	0.00184546	F9/SERPINC1/CYP4F2/PLG	4
GO:0007599	hemostasis	4/27	230/18614	0.000318761	0.00341782	0.00184546	F9/SERPINC1/CYP4F2/PLG	4
GO:0051004	regulation of lipoprotein lipase activity	2/27	19/18614	0.000341245	0.00356352	0.00192412	APOA5/APOC3	2
GO:0019217	regulation of fatty acid metabolic process	3/27	95/18614	0.000344658	0.00356352	0.00192412	APOA5/RGN/APOC3	3
GO:0042060	wound healing	5/27	439/18614	0.000374984	0.00368262	0.00198843	F9/SERPINC1/TSKU/CYP4F2/PLG	5
GO:0009110	vitamin biosynthetic process	2/27	20/18614	0.000378822	0.00368262	0.00198843	CYP3A4/RGN	2
GO:0042445	hormone metabolic process	4/27	241/18614	0.000380554	0.00368262	0.00198843	CYP3A7/CYP3A4/AKR1C2/CYP2C9	4
GO:0006721	terpenoid metabolic process	3/27	99/18614	0.000389054	0.00368262	0.00198843	CYP3A7/CYP3A4/CYP2C9	3
GO:0042632	cholesterol homeostasis	3/27	99/18614	0.000389054	0.00368262	0.00198843	APOA5/TSKU/APOC3	3
GO:0006641	triglyceride metabolic process	3/27	100/18614	0.000400699	0.00368262	0.00198843	APOA5/RGN/APOC3	3
GO:0055092	sterol homeostasis	3/27	100/18614	0.000400699	0.00368262	0.00198843	APOA5/TSKU/APOC3	3
GO:0045723	positive regulation of fatty acid biosynthetic process	2/27	22/18614	0.000459745	0.00411799	0.00222352	APOA5/RGN	2
GO:0006766	vitamin metabolic process	3/27	105/18614	0.000462296	0.00411799	0.00222352	CYP3A4/RGN/CYP4F2	3
GO:0034308	primary alcohol metabolic process	3/27	107/18614	0.000488541	0.00428584	0.00231414	CYP3A7/CYP3A4/AKR1C2	3
GO:0090208	positive regulation of triglyceride metabolic process	2/27	23/18614	0.00050308	0.00434751	0.00234744	APOA5/RGN	2
GO:0006720	isoprenoid metabolic process	3/27	119/18614	0.000666203	0.00567253	0.00306289	CYP3A7/CYP3A4/CYP2C9	3
GO:0019433	triglyceride catabolic process	2/27	27/18614	0.000695456	0.00583578	0.00315104	APOA5/APOC3	2
GO:0042759	long-chain fatty acid biosynthetic process	2/27	28/18614	0.000748283	0.00612355	0.00330642	CYP3A4/CYP2C9	2
GO:0030301	cholesterol transport	3/27	124/18614	0.000750902	0.00612355	0.00330642	APOA5/TSKU/APOC3	3
GO:0006639	acylglycerol metabolic process	3/27	128/18614	0.000823388	0.00662141	0.00357524	APOA5/RGN/APOC3	3
GO:0006638	neutral lipid metabolic process	3/27	129/18614	0.000842179	0.00663596	0.0035831	APOA5/RGN/APOC3	3
GO:0034368	protein-lipid complex remodeling	2/27	30/18614	0.000859581	0.00663596	0.0035831	APOA5/APOC3	2
GO:0034369	plasma lipoprotein particle remodeling	2/27	30/18614	0.000859581	0.00663596	0.0035831	APOA5/APOC3	2
GO:0010565	regulation of cellular ketone metabolic process	3/27	135/18614	0.000960677	0.00731884	0.00395182	APOA5/RGN/APOC3	3
GO:0034367	protein-containing complex remodeling	2/27	32/18614	0.000978369	0.00735683	0.00397232	APOA5/APOC3	2
GO:0015918	sterol transport	3/27	138/18614	0.00102369	0.00759894	0.00410305	APOA5/TSKU/APOC3	3
GO:0042573	retinoic acid metabolic process	2/27	33/18614	0.00104056	0.00762637	0.00411787	CYP3A7/CYP3A4	2
GO:0016042	lipid catabolic process	4/27	330/18614	0.00123337	0.00892652	0.00481988	APOA5/CYP3A4/CYP4F2/APOC3	4
GO:0046461	neutral lipid catabolic process	2/27	37/18614	0.00130784	0.00923462	0.00498624	APOA5/APOC3	2
GO:0046464	acylglycerol catabolic process	2/27	37/18614	0.00130784	0.00923462	0.00498624	APOA5/APOC3	2
GO:0045923	positive regulation of fatty acid metabolic process	2/27	38/18614	0.00137926	0.00950707	0.00513335	APOA5/RGN	2
GO:1901661	quinone metabolic process	2/27	38/18614	0.00137926	0.00950707	0.00513335	CYP4F2/AKR1C2	2
GO:0019216	regulation of lipid metabolic process	4/27	344/18614	0.0014374	0.00979125	0.0052868	APOA5/RGN/FMO5/APOC3	4
GO:0009069	serine family amino acid metabolic process	2/27	40/18614	0.0015276	0.0102847	0.00555322	AGXT/GLYAT	2
GO:0050878	regulation of body fluid levels	4/27	361/18614	0.00171564	0.0114179	0.00616511	F9/SERPINC1/CYP4F2/PLG	4
GO:0006775	fat-soluble vitamin metabolic process	2/27	43/18614	0.00176376	0.0116047	0.00626599	CYP3A4/CYP4F2	2
GO:0032781	positive regulation of ATP-dependent activity	2/27	45/18614	0.00193024	0.0125574	0.00678038	RGN/FXYD2	2
GO:0071827	plasma lipoprotein particle organization	2/27	46/18614	0.00201618	0.0129707	0.00700356	APOA5/APOC3	2
GO:0009066	aspartate family amino acid metabolic process	2/27	47/18614	0.00210391	0.0132409	0.00714943	GNMT/BHMT2	2
GO:0032369	negative regulation of lipid transport	2/27	47/18614	0.00210391	0.0132409	0.00714943	CYP4F2/APOC3	2
GO:0044282	small molecule catabolic process	4/27	388/18614	0.00223166	0.0138939	0.00750201	AGXT/CYP3A4/CYP4F2/OTC	4
GO:0046890	regulation of lipid biosynthetic process	3/27	182/18614	0.00226272	0.0139247	0.00751868	APOA5/RGN/APOC3	3
GO:0071825	protein-lipid complex subunit organization	2/27	49/18614	0.00228472	0.0139247	0.00751868	APOA5/APOC3	2
GO:0042572	retinol metabolic process	2/27	53/18614	0.00266762	0.0160891	0.0086873	CYP3A7/CYP3A4	2
GO:0030258	lipid modification	3/27	197/18614	0.00283197	0.0169043	0.00912747	CYP3A7/CYP3A4/CYP4F2	3
GO:0055078	sodium ion homeostasis	2/27	56/18614	0.00297325	0.0175665	0.00948503	FXYD2/CYP4F2	2
GO:0050994	regulation of lipid catabolic process	2/27	61/18614	0.00351743	0.0205716	0.0111077	APOA5/APOC3	2
GO:0006869	lipid transport	4/27	447/18614	0.00371596	0.0215154	0.0116173	APOA5/TSKU/CYP4F2/APOC3	4
GO:0046503	glycerolipid catabolic process	2/27	64/18614	0.00386458	0.0219372	0.011845	APOA5/APOC3	2
GO:1905953	negative regulation of lipid localization	2/27	64/18614	0.00386458	0.0219372	0.011845	CYP4F2/APOC3	2
GO:0044242	cellular lipid catabolic process	3/27	222/18614	0.0039632	0.0222786	0.0120293	APOA5/CYP4F2/APOC3	3
GO:0030193	regulation of blood coagulation	2/27	70/18614	0.00460474	0.025636	0.0138422	SERPINC1/PLG	2
GO:1900046	regulation of hemostasis	2/27	72/18614	0.00486491	0.0268265	0.014485	SERPINC1/PLG	2
GO:0043462	regulation of ATP-dependent activity	2/27	73/18614	0.00499749	0.0272976	0.0147394	RGN/FXYD2	2
GO:1901616	organic hydroxy compound catabolic process	2/27	74/18614	0.00513174	0.0277689	0.0149939	CYP3A4/CYP4F2	2
GO:0050818	regulation of coagulation	2/27	75/18614	0.00526764	0.0282404	0.0152484	SERPINC1/PLG	2
GO:0010876	lipid localization	4/27	497/18614	0.00541222	0.0286625	0.0154763	APOA5/TSKU/CYP4F2/APOC3	4
GO:0016054	organic acid catabolic process	3/27	250/18614	0.00551784	0.0286625	0.0154763	AGXT/CYP4F2/OTC	3
GO:0046395	carboxylic acid catabolic process	3/27	250/18614	0.00551784	0.0286625	0.0154763	AGXT/CYP4F2/OTC	3
GO:1901568	fatty acid derivative metabolic process	2/27	77/18614	0.00554438	0.0286625	0.0154763	CYP4F2/ACSM2A	2
GO:1901657	glycosyl compound metabolic process	2/27	82/18614	0.00626489	0.0321006	0.0173328	GNMT/AKR1C2	2
GO:0001523	retinoid metabolic process	2/27	85/18614	0.00671664	0.0341135	0.0184196	CYP3A7/CYP3A4	2
GO:0046889	positive regulation of lipid biosynthetic process	2/27	87/18614	0.00702584	0.0350686	0.0189353	APOA5/RGN	2
GO:0097006	regulation of plasma lipoprotein particle levels	2/27	87/18614	0.00702584	0.0350686	0.0189353	APOA5/APOC3	2
GO:0016101	diterpenoid metabolic process	2/27	88/18614	0.00718284	0.0355458	0.019193	CYP3A7/CYP3A4	2
GO:0060191	regulation of lipase activity	2/27	89/18614	0.00734142	0.0360227	0.0194505	APOA5/APOC3	2
GO:1901606	alpha-amino acid catabolic process	2/27	93/18614	0.00799157	0.0388833	0.0209951	AGXT/OTC	2
GO:0006637	acyl-CoA metabolic process	2/27	94/18614	0.00815804	0.0390372	0.0210782	GLYAT/ACSM2A	2
GO:0035383	thioester metabolic process	2/27	94/18614	0.00815804	0.0390372	0.0210782	GLYAT/ACSM2A	2
GO:0046364	monosaccharide biosynthetic process	2/27	96/18614	0.00849565	0.0403195	0.0217706	RGN/GNMT	2
GO:0015850	organic hydroxy compound transport	3/27	296/18614	0.00877886	0.0413249	0.0223134	APOA5/TSKU/APOC3	3
GO:0010906	regulation of glucose metabolic process	2/27	103/18614	0.00972602	0.0454143	0.0245215	RGN/GNMT	2
GO:0015914	phospholipid transport	2/27	104/18614	0.00990791	0.0458935	0.0247802	APOA5/APOC3	2
GO:0009063	amino acid catabolic process	2/27	113/18614	0.0116127	0.052943	0.0285866	AGXT/OTC	2
GO:0032414	positive regulation of ion transmembrane transporter activity	2/27	113/18614	0.0116127	0.052943	0.0285866	RGN/FXYD2	2
GO:0048259	regulation of receptor-mediated endocytosis	2/27	115/18614	0.0120079	0.0543171	0.0293286	APOA5/APOC3	2
GO:0033865	nucleoside bisphosphate metabolic process	2/27	122/18614	0.0134373	0.058363	0.0315132	GLYAT/ACSM2A	2
GO:0033875	ribonucleoside bisphosphate metabolic process	2/27	122/18614	0.0134373	0.058363	0.0315132	GLYAT/ACSM2A	2
GO:0034032	purine nucleoside bisphosphate metabolic process	2/27	122/18614	0.0134373	0.058363	0.0315132	GLYAT/ACSM2A	2
GO:0032411	positive regulation of transporter activity	2/27	124/18614	0.0138587	0.058363	0.0315132	RGN/FXYD2	2
GO:0000050	urea cycle	1/27	10/18614	0.0144144	0.058363	0.0315132	OTC	1
GO:0000098	sulfur amino acid catabolic process	1/27	10/18614	0.0144144	0.058363	0.0315132	AGXT	1
GO:0003418	growth plate cartilage chondrocyte differentiation	1/27	10/18614	0.0144144	0.058363	0.0315132	TSKU	1
GO:0006591	ornithine metabolic process	1/27	10/18614	0.0144144	0.058363	0.0315132	OTC	1
GO:0030638	polyketide metabolic process	1/27	10/18614	0.0144144	0.058363	0.0315132	AKR1C2	1
GO:0030647	aminoglycoside antibiotic metabolic process	1/27	10/18614	0.0144144	0.058363	0.0315132	AKR1C2	1
GO:0042368	vitamin D biosynthetic process	1/27	10/18614	0.0144144	0.058363	0.0315132	CYP3A4	1
GO:0044598	doxorubicin metabolic process	1/27	10/18614	0.0144144	0.058363	0.0315132	AKR1C2	1
GO:0051342	regulation of cyclic-nucleotide phosphodiesterase activity	1/27	10/18614	0.0144144	0.058363	0.0315132	RGN	1
GO:0061365	positive regulation of triglyceride lipase activity	1/27	10/18614	0.0144144	0.058363	0.0315132	APOA5	1
GO:2000048	negative regulation of cell-cell adhesion mediated by cadherin	1/27	10/18614	0.0144144	0.058363	0.0315132	PLG	1
GO:0072329	monocarboxylic acid catabolic process	2/27	131/18614	0.0153784	0.0615712	0.0332454	AGXT/CYP4F2	2
GO:0007494	midgut development	1/27	11/18614	0.0158447	0.0615712	0.0332454	OTC	1
GO:0010248	establishment or maintenance of transmembrane electrochemical gradient	1/27	11/18614	0.0158447	0.0615712	0.0332454	FXYD2	1
GO:0010982	regulation of high-density lipoprotein particle clearance	1/27	11/18614	0.0158447	0.0615712	0.0332454	APOC3	1
GO:0019532	oxalate transport	1/27	11/18614	0.0158447	0.0615712	0.0332454	AGXT	1
GO:0034379	very-low-density lipoprotein particle assembly	1/27	11/18614	0.0158447	0.0615712	0.0332454	APOC3	1
GO:0061041	regulation of wound healing	2/27	137/18614	0.0167357	0.0641099	0.0346162	SERPINC1/PLG	2
GO:0009086	methionine biosynthetic process	1/27	12/18614	0.0172731	0.0641099	0.0346162	BHMT2	1
GO:0021670	lateral ventricle development	1/27	12/18614	0.0172731	0.0641099	0.0346162	TSKU	1
GO:0032908	regulation of transforming growth factor beta1 production	1/27	12/18614	0.0172731	0.0641099	0.0346162	TSKU	1
GO:0051340	regulation of ligase activity	1/27	12/18614	0.0172731	0.0641099	0.0346162	RGN	1
GO:0071635	negative regulation of transforming growth factor beta production	1/27	12/18614	0.0172731	0.0641099	0.0346162	TSKU	1
GO:0090209	negative regulation of triglyceride metabolic process	1/27	12/18614	0.0172731	0.0641099	0.0346162	APOC3	1
GO:0046486	glycerolipid metabolic process	3/27	385/18614	0.0177783	0.065223	0.0352172	APOA5/RGN/APOC3	3
GO:0001889	liver development	2/27	142/18614	0.0179047	0.065223	0.0352172	RGN/OTC	2
GO:0061008	hepaticobiliary system development	2/27	145/18614	0.0186223	0.065223	0.0352172	RGN/OTC	2
GO:0006534	cysteine metabolic process	1/27	13/18614	0.0186995	0.065223	0.0352172	AGXT	1
GO:0006563	L-serine metabolic process	1/27	13/18614	0.0186995	0.065223	0.0352172	AGXT	1
GO:0009437	carnitine metabolic process	1/27	13/18614	0.0186995	0.065223	0.0352172	BBOX1	1
GO:0042362	fat-soluble vitamin biosynthetic process	1/27	13/18614	0.0186995	0.065223	0.0352172	CYP3A4	1
GO:0051918	negative regulation of fibrinolysis	1/27	13/18614	0.0186995	0.065223	0.0352172	PLG	1
GO:1901894	regulation of ATPase-coupled calcium transmembrane transporter activity	1/27	13/18614	0.0186995	0.065223	0.0352172	RGN	1
GO:1903624	regulation of DNA catabolic process	1/27	13/18614	0.0186995	0.065223	0.0352172	RGN	1
GO:0062013	positive regulation of small molecule metabolic process	2/27	146/18614	0.0188643	0.0654036	0.0353148	APOA5/RGN	2
GO:0015748	organophosphate ester transport	2/27	149/18614	0.019598	0.0675432	0.03647	APOA5/APOC3	2
GO:0045834	positive regulation of lipid metabolic process	2/27	151/18614	0.0200938	0.0680868	0.0367635	APOA5/RGN	2
GO:0042182	ketone catabolic process	1/27	14/18614	0.0201239	0.0680868	0.0367635	CYP4F2	1
GO:0046185	aldehyde catabolic process	1/27	14/18614	0.0201239	0.0680868	0.0367635	AGXT	1
GO:0010675	regulation of cellular carbohydrate metabolic process	2/27	152/18614	0.0203437	0.0680868	0.0367635	RGN/GNMT	2
GO:1904064	positive regulation of cation transmembrane transport	2/27	152/18614	0.0203437	0.0680868	0.0367635	RGN/FXYD2	2
GO:0032368	regulation of lipid transport	2/27	153/18614	0.0205949	0.0685314	0.0370036	CYP4F2/APOC3	2
GO:0001977	renal system process involved in regulation of blood volume	1/27	15/18614	0.0215463	0.0685456	0.0370113	CYP4F2	1
GO:0003413	chondrocyte differentiation involved in endochondral bone morphogenesis	1/27	15/18614	0.0215463	0.0685456	0.0370113	TSKU	1
GO:0009071	serine family amino acid catabolic process	1/27	15/18614	0.0215463	0.0685456	0.0370113	AGXT	1
GO:0010867	positive regulation of triglyceride biosynthetic process	1/27	15/18614	0.0215463	0.0685456	0.0370113	RGN	1
GO:0010989	negative regulation of low-density lipoprotein particle clearance	1/27	15/18614	0.0215463	0.0685456	0.0370113	APOC3	1
GO:0030007	intracellular potassium ion homeostasis	1/27	15/18614	0.0215463	0.0685456	0.0370113	FXYD2	1
GO:0032905	transforming growth factor beta1 production	1/27	15/18614	0.0215463	0.0685456	0.0370113	TSKU	1
GO:2000651	positive regulation of sodium ion transmembrane transporter activity	1/27	15/18614	0.0215463	0.0685456	0.0370113	FXYD2	1
GO:0034375	high-density lipoprotein particle remodeling	1/27	16/18614	0.0229667	0.0718796	0.0388115	APOC3	1
GO:0036376	sodium ion export across plasma membrane	1/27	16/18614	0.0229667	0.0718796	0.0388115	FXYD2	1
GO:0042448	progesterone metabolic process	1/27	16/18614	0.0229667	0.0718796	0.0388115	AKR1C2	1
GO:0000097	sulfur amino acid biosynthetic process	1/27	17/18614	0.0243851	0.0727783	0.0392967	BHMT2	1
GO:0006577	amino-acid betaine metabolic process	1/27	17/18614	0.0243851	0.0727783	0.0392967	BBOX1	1
GO:0009084	glutamine family amino acid biosynthetic process	1/27	17/18614	0.0243851	0.0727783	0.0392967	OTC	1
GO:0009404	toxin metabolic process	1/27	17/18614	0.0243851	0.0727783	0.0392967	CYP3A4	1
GO:0032488	Cdc42 protein signal transduction	1/27	17/18614	0.0243851	0.0727783	0.0392967	APOC3	1
GO:0045019	negative regulation of nitric oxide biosynthetic process	1/27	17/18614	0.0243851	0.0727783	0.0392967	RGN	1
GO:0060192	negative regulation of lipase activity	1/27	17/18614	0.0243851	0.0727783	0.0392967	APOC3	1
GO:1901569	fatty acid derivative catabolic process	1/27	17/18614	0.0243851	0.0727783	0.0392967	CYP4F2	1
GO:1904406	negative regulation of nitric oxide metabolic process	1/27	17/18614	0.0243851	0.0727783	0.0392967	RGN	1
GO:1903034	regulation of response to wounding	2/27	170/18614	0.0250626	0.0744165	0.0401813	SERPINC1/PLG	2
GO:0034384	high-density lipoprotein particle clearance	1/27	18/18614	0.0258016	0.0758331	0.0409461	APOC3	1
GO:0051917	regulation of fibrinolysis	1/27	18/18614	0.0258016	0.0758331	0.0409461	PLG	1
GO:0006694	steroid biosynthetic process	2/27	175/18614	0.0264458	0.0769453	0.0415467	CYP3A7/CYP3A4	2
GO:0034767	positive regulation of monoatomic ion transmembrane transport	2/27	175/18614	0.0264458	0.0769453	0.0415467	RGN/FXYD2	2
GO:1902307	positive regulation of sodium ion transmembrane transport	1/27	19/18614	0.027216	0.0787905	0.042543	FXYD2	1
GO:1905952	regulation of lipid localization	2/27	182/18614	0.0284336	0.0795706	0.0429642	CYP4F2/APOC3	2
GO:0003417	growth plate cartilage development	1/27	20/18614	0.0286285	0.0795706	0.0429642	TSKU	1
GO:0006144	purine nucleobase metabolic process	1/27	20/18614	0.0286285	0.0795706	0.0429642	TTR	1
GO:0006525	arginine metabolic process	1/27	20/18614	0.0286285	0.0795706	0.0429642	OTC	1
GO:0042359	vitamin D metabolic process	1/27	20/18614	0.0286285	0.0795706	0.0429642	CYP3A4	1
GO:0043691	reverse cholesterol transport	1/27	20/18614	0.0286285	0.0795706	0.0429642	APOC3	1
GO:0071379	cellular response to prostaglandin stimulus	1/27	20/18614	0.0286285	0.0795706	0.0429642	AKR1C2	1
GO:1901317	regulation of flagellated sperm motility	1/27	20/18614	0.0286285	0.0795706	0.0429642	RGN	1
GO:0006109	regulation of carbohydrate metabolic process	2/27	183/18614	0.0287224	0.0795706	0.0429642	RGN/GNMT	2
GO:0006006	glucose metabolic process	2/27	187/18614	0.0298894	0.0801503	0.0432772	RGN/GNMT	2
GO:0009067	aspartate family amino acid biosynthetic process	1/27	21/18614	0.030039	0.0801503	0.0432772	BHMT2	1
GO:0009070	serine family amino acid biosynthetic process	1/27	21/18614	0.030039	0.0801503	0.0432772	AGXT	1
GO:0010985	negative regulation of lipoprotein particle clearance	1/27	21/18614	0.030039	0.0801503	0.0432772	APOC3	1
GO:0016137	glycoside metabolic process	1/27	21/18614	0.030039	0.0801503	0.0432772	AKR1C2	1
GO:0032305	positive regulation of icosanoid secretion	1/27	21/18614	0.030039	0.0801503	0.0432772	CYP4F2	1
GO:0046128	purine ribonucleoside metabolic process	1/27	21/18614	0.030039	0.0801503	0.0432772	GNMT	1
GO:2000047	regulation of cell-cell adhesion mediated by cadherin	1/27	21/18614	0.030039	0.0801503	0.0432772	PLG	1
GO:0031099	regeneration	2/27	190/18614	0.0307771	0.0816509	0.0440875	APOA5/RGN	2
GO:0010988	regulation of low-density lipoprotein particle clearance	1/27	22/18614	0.0314476	0.0816509	0.0440875	APOC3	1
GO:0032303	regulation of icosanoid secretion	1/27	22/18614	0.0314476	0.0816509	0.0440875	CYP4F2	1
GO:0032780	negative regulation of ATP-dependent activity	1/27	22/18614	0.0314476	0.0816509	0.0440875	RGN	1
GO:0055081	monoatomic anion homeostasis	1/27	22/18614	0.0314476	0.0816509	0.0440875	OTC	1
GO:1902644	tertiary alcohol metabolic process	1/27	22/18614	0.0314476	0.0816509	0.0440875	AKR1C2	1
GO:0003091	renal water homeostasis	1/27	23/18614	0.0328541	0.0830679	0.0448526	CYP4F2	1
GO:0006883	intracellular sodium ion homeostasis	1/27	23/18614	0.0328541	0.0830679	0.0448526	FXYD2	1
GO:0010866	regulation of triglyceride biosynthetic process	1/27	23/18614	0.0328541	0.0830679	0.0448526	RGN	1
GO:0032891	negative regulation of organic acid transport	1/27	23/18614	0.0328541	0.0830679	0.0448526	CYP4F2	1
GO:0042219	cellular modified amino acid catabolic process	1/27	23/18614	0.0328541	0.0830679	0.0448526	AGXT	1
GO:0045717	negative regulation of fatty acid biosynthetic process	1/27	23/18614	0.0328541	0.0830679	0.0448526	APOC3	1
GO:0006730	one-carbon metabolic process	1/27	24/18614	0.0342587	0.0858693	0.0463652	GNMT	1
GO:0032515	negative regulation of phosphoprotein phosphatase activity	1/27	24/18614	0.0342587	0.0858693	0.0463652	RGN	1
GO:0003071	renal system process involved in regulation of systemic arterial blood pressure	1/27	25/18614	0.0356614	0.0878636	0.047442	CYP4F2	1
GO:0006706	steroid catabolic process	1/27	25/18614	0.0356614	0.0878636	0.047442	CYP3A4	1
GO:0022038	corpus callosum development	1/27	25/18614	0.0356614	0.0878636	0.047442	TSKU	1
GO:2000193	positive regulation of fatty acid transport	1/27	25/18614	0.0356614	0.0878636	0.047442	CYP4F2	1
GO:0034377	plasma lipoprotein particle assembly	1/27	26/18614	0.0370621	0.0897863	0.0484802	APOC3	1
GO:0042278	purine nucleoside metabolic process	1/27	26/18614	0.0370621	0.0897863	0.0484802	GNMT	1
GO:0050995	negative regulation of lipid catabolic process	1/27	26/18614	0.0370621	0.0897863	0.0484802	APOC3	1
GO:0051238	sequestering of metal ion	1/27	26/18614	0.0370621	0.0897863	0.0484802	F9	1
GO:0016051	carbohydrate biosynthetic process	2/27	214/18614	0.038248	0.0916411	0.0494817	RGN/GNMT	2
GO:0030100	regulation of endocytosis	2/27	214/18614	0.038248	0.0916411	0.0494817	APOA5/APOC3	2
GO:0042730	fibrinolysis	1/27	27/18614	0.0384608	0.0916411	0.0494817	PLG	1
GO:0050996	positive regulation of lipid catabolic process	1/27	27/18614	0.0384608	0.0916411	0.0494817	APOA5	1
GO:0030194	positive regulation of blood coagulation	1/27	28/18614	0.0398575	0.0934312	0.0504483	PLG	1
GO:0042398	cellular modified amino acid biosynthetic process	1/27	28/18614	0.0398575	0.0934312	0.0504483	BBOX1	1
GO:0042634	regulation of hair cycle	1/27	28/18614	0.0398575	0.0934312	0.0504483	TSKU	1
GO:1900048	positive regulation of hemostasis	1/27	28/18614	0.0398575	0.0934312	0.0504483	PLG	1
GO:0003416	endochondral bone growth	1/27	29/18614	0.0412523	0.0951598	0.0513816	TSKU	1
GO:0021952	central nervous system projection neuron axonogenesis	1/27	29/18614	0.0412523	0.0951598	0.0513816	TSKU	1
GO:0065005	protein-lipid complex assembly	1/27	29/18614	0.0412523	0.0951598	0.0513816	APOC3	1
GO:1901018	positive regulation of potassium ion transmembrane transporter activity	1/27	29/18614	0.0412523	0.0951598	0.0513816	FXYD2	1
GO:0008209	androgen metabolic process	1/27	30/18614	0.0426452	0.0953342	0.0514758	CYP3A4	1
GO:0032372	negative regulation of sterol transport	1/27	30/18614	0.0426452	0.0953342	0.0514758	APOC3	1
GO:0032375	negative regulation of cholesterol transport	1/27	30/18614	0.0426452	0.0953342	0.0514758	APOC3	1
GO:0043094	cellular metabolic compound salvage	1/27	30/18614	0.0426452	0.0953342	0.0514758	BHMT2	1
GO:0050820	positive regulation of coagulation	1/27	30/18614	0.0426452	0.0953342	0.0514758	PLG	1
GO:0060295	regulation of cilium movement involved in cell motility	1/27	30/18614	0.0426452	0.0953342	0.0514758	RGN	1
GO:0097421	liver regeneration	1/27	30/18614	0.0426452	0.0953342	0.0514758	RGN	1
GO:1902019	regulation of cilium-dependent cell motility	1/27	30/18614	0.0426452	0.0953342	0.0514758	RGN	1
GO:0019318	hexose metabolic process	2/27	228/18614	0.0428962	0.0955266	0.0515797	RGN/GNMT	2
GO:0043270	positive regulation of monoatomic ion transport	2/27	231/18614	0.0439189	0.0974292	0.052607	RGN/FXYD2	2
GO:0034764	positive regulation of transmembrane transport	2/27	235/18614	0.0452966	0.0981385	0.05299	RGN/FXYD2	2
GO:0060348	bone development	2/27	235/18614	0.0452966	0.0981385	0.05299	TSKU/RGN	2
GO:0010765	positive regulation of sodium ion transport	1/27	32/18614	0.0454251	0.0981385	0.05299	FXYD2	1
GO:0034694	response to prostaglandin	1/27	32/18614	0.0454251	0.0981385	0.05299	AKR1C2	1
GO:0035308	negative regulation of protein dephosphorylation	1/27	32/18614	0.0454251	0.0981385	0.05299	RGN	1
GO:0050891	multicellular organismal-level water homeostasis	1/27	32/18614	0.0454251	0.0981385	0.05299	CYP4F2	1
GO:0098868	bone growth	1/27	32/18614	0.0454251	0.0981385	0.05299	TSKU	1
GO:0002063	chondrocyte development	1/27	33/18614	0.0468121	0.0992827	0.0536078	TSKU	1
GO:0006308	DNA catabolic process	1/27	33/18614	0.0468121	0.0992827	0.0536078	RGN	1
GO:0021591	ventricular system development	1/27	33/18614	0.0468121	0.0992827	0.0536078	TSKU	1
GO:0060122	inner ear receptor cell stereocilium organization	1/27	33/18614	0.0468121	0.0992827	0.0536078	TSKU	1
GO:2000191	regulation of fatty acid transport	1/27	33/18614	0.0468121	0.0992827	0.0536078	CYP4F2	1
GO:0006691	leukotriene metabolic process	1/27	34/18614	0.0481971	0.100382	0.0542013	CYP4F2	1
GO:0009112	nucleobase metabolic process	1/27	34/18614	0.0481971	0.100382	0.0542013	TTR	1
GO:0034383	low-density lipoprotein particle clearance	1/27	34/18614	0.0481971	0.100382	0.0542013	APOC3	1
GO:0055075	potassium ion homeostasis	1/27	34/18614	0.0481971	0.100382	0.0542013	FXYD2	1
GO:0060351	cartilage development involved in endochondral bone morphogenesis	1/27	34/18614	0.0481971	0.100382	0.0542013	TSKU	1
GO:0000038	very long-chain fatty acid metabolic process	1/27	35/18614	0.0495803	0.101798	0.0549658	CYP4F2	1
GO:0009119	ribonucleoside metabolic process	1/27	35/18614	0.0495803	0.101798	0.0549658	GNMT	1
GO:0010923	negative regulation of phosphatase activity	1/27	35/18614	0.0495803	0.101798	0.0549658	RGN	1
GO:0071398	cellular response to fatty acid	1/27	35/18614	0.0495803	0.101798	0.0549658	AKR1C2	1
GO:0010922	positive regulation of phosphatase activity	1/27	36/18614	0.0509615	0.102821	0.0555183	RGN	1
GO:0010984	regulation of lipoprotein particle clearance	1/27	36/18614	0.0509615	0.102821	0.0555183	APOC3	1
GO:0034260	negative regulation of GTPase activity	1/27	36/18614	0.0509615	0.102821	0.0555183	RGN	1
GO:0048261	negative regulation of receptor-mediated endocytosis	1/27	36/18614	0.0509615	0.102821	0.0555183	APOC3	1
GO:0031330	negative regulation of cellular catabolic process	2/27	251/18614	0.0509665	0.102821	0.0555183	RGN/APOC3	2
GO:0008207	C21-steroid hormone metabolic process	1/27	37/18614	0.0523408	0.104142	0.0562315	AKR1C2	1
GO:0030104	water homeostasis	1/27	37/18614	0.0523408	0.104142	0.0562315	CYP4F2	1
GO:0044273	sulfur compound catabolic process	1/27	37/18614	0.0523408	0.104142	0.0562315	AGXT	1
GO:2000279	negative regulation of DNA biosynthetic process	1/27	37/18614	0.0523408	0.104142	0.0562315	RGN	1
GO:0005996	monosaccharide metabolic process	2/27	256/18614	0.052789	0.104317	0.056326	RGN/GNMT	2
GO:0006898	receptor-mediated endocytosis	2/27	256/18614	0.052789	0.104317	0.056326	APOA5/APOC3	2
GO:0021955	central nervous system neuron axonogenesis	1/27	38/18614	0.0537181	0.105792	0.0571224	TSKU	1
GO:0001580	detection of chemical stimulus involved in sensory perception of bitter taste	1/27	39/18614	0.0550935	0.108133	0.0583863	AZGP1	1
GO:0003352	regulation of cilium movement	1/27	40/18614	0.056467	0.108981	0.0588445	RGN	1
GO:0035337	fatty-acyl-CoA metabolic process	1/27	40/18614	0.056467	0.108981	0.0588445	ACSM2A	1
GO:0045922	negative regulation of fatty acid metabolic process	1/27	40/18614	0.056467	0.108981	0.0588445	APOC3	1
GO:0071634	regulation of transforming growth factor beta production	1/27	40/18614	0.056467	0.108981	0.0588445	TSKU	1
GO:0090181	regulation of cholesterol metabolic process	1/27	40/18614	0.056467	0.108981	0.0588445	FMO5	1
GO:0019432	triglyceride biosynthetic process	1/27	41/18614	0.0578385	0.110889	0.0598747	RGN	1
GO:1901381	positive regulation of potassium ion transmembrane transport	1/27	41/18614	0.0578385	0.110889	0.0598747	FXYD2	1
GO:0006739	NADP metabolic process	1/27	43/18614	0.0605759	0.114995	0.0620916	FMO5	1
GO:0010907	positive regulation of glucose metabolic process	1/27	43/18614	0.0605759	0.114995	0.0620916	RGN	1
GO:0071604	transforming growth factor beta production	1/27	43/18614	0.0605759	0.114995	0.0620916	TSKU	1
GO:0032412	regulation of monoatomic ion transmembrane transporter activity	2/27	278/18614	0.0610805	0.115574	0.0624042	RGN/FXYD2	2
GO:0050913	sensory perception of bitter taste	1/27	44/18614	0.0619417	0.116442	0.0628732	AZGP1	1
GO:0060119	inner ear receptor cell development	1/27	44/18614	0.0619417	0.116442	0.0628732	TSKU	1
GO:0050912	detection of chemical stimulus involved in sensory perception of taste	1/27	45/18614	0.0633056	0.117858	0.0636377	AZGP1	1
GO:0097009	energy homeostasis	1/27	45/18614	0.0633056	0.117858	0.0636377	TSKU	1
GO:1901021	positive regulation of calcium ion transmembrane transporter activity	1/27	45/18614	0.0633056	0.117858	0.0636377	RGN	1
GO:0035305	negative regulation of dephosphorylation	1/27	46/18614	0.0646676	0.120008	0.0647985	RGN	1
GO:0022898	regulation of transmembrane transporter activity	2/27	289/18614	0.0653854	0.120953	0.0653085	RGN/FXYD2	2
GO:0044262	cellular carbohydrate metabolic process	2/27	290/18614	0.0657819	0.121298	0.0654952	RGN/GNMT	2
GO:1990573	potassium ion import across plasma membrane	1/27	47/18614	0.0660277	0.121365	0.0655312	FXYD2	1
GO:0032309	icosanoid secretion	1/27	48/18614	0.0673859	0.122309	0.0660406	CYP4F2	1
GO:0043268	positive regulation of potassium ion transport	1/27	48/18614	0.0673859	0.122309	0.0660406	FXYD2	1
GO:0044331	cell-cell adhesion mediated by cadherin	1/27	48/18614	0.0673859	0.122309	0.0660406	PLG	1
GO:0046717	acid secretion	1/27	48/18614	0.0673859	0.122309	0.0660406	AGXT	1
GO:0010043	response to zinc ion	1/27	49/18614	0.0687421	0.123225	0.0665355	OTC	1
GO:0032892	positive regulation of organic acid transport	1/27	49/18614	0.0687421	0.123225	0.0665355	CYP4F2	1
GO:0046460	neutral lipid biosynthetic process	1/27	49/18614	0.0687421	0.123225	0.0665355	RGN	1
GO:0046463	acylglycerol biosynthetic process	1/27	49/18614	0.0687421	0.123225	0.0665355	RGN	1
GO:0006692	prostanoid metabolic process	1/27	50/18614	0.0700965	0.124497	0.067222	AKR1C2	1
GO:0006693	prostaglandin metabolic process	1/27	50/18614	0.0700965	0.124497	0.067222	AKR1C2	1
GO:0030195	negative regulation of blood coagulation	1/27	50/18614	0.0700965	0.124497	0.067222	PLG	1
GO:0006111	regulation of gluconeogenesis	1/27	51/18614	0.071449	0.126125	0.0681013	GNMT	1
GO:1900047	negative regulation of hemostasis	1/27	51/18614	0.071449	0.126125	0.0681013	PLG	1
GO:0048260	positive regulation of receptor-mediated endocytosis	1/27	53/18614	0.0741483	0.130492	0.0704592	APOA5	1
GO:0050819	negative regulation of coagulation	1/27	54/18614	0.0754951	0.13246	0.0715216	PLG	1
GO:0009116	nucleoside metabolic process	1/27	55/18614	0.07684	0.133605	0.07214	GNMT	1
GO:0034381	plasma lipoprotein particle clearance	1/27	55/18614	0.07684	0.133605	0.07214	APOC3	1
GO:0060632	regulation of microtubule-based movement	1/27	55/18614	0.07684	0.133605	0.07214	RGN	1
GO:0045806	negative regulation of endocytosis	1/27	56/18614	0.078183	0.135128	0.0729626	APOC3	1
GO:0140962	multicellular organismal-level chemical homeostasis	1/27	56/18614	0.078183	0.135128	0.0729626	CYP4F2	1
GO:0010676	positive regulation of cellular carbohydrate metabolic process	1/27	57/18614	0.0795242	0.136585	0.0737493	RGN	1
GO:0043666	regulation of phosphoprotein phosphatase activity	1/27	57/18614	0.0795242	0.136585	0.0737493	RGN	1
GO:0032409	regulation of transporter activity	2/27	324/18614	0.0797337	0.136585	0.0737493	RGN/FXYD2	2
GO:0006767	water-soluble vitamin metabolic process	1/27	58/18614	0.0808634	0.137706	0.0743543	RGN	1
GO:2000649	regulation of sodium ion transmembrane transporter activity	1/27	58/18614	0.0808634	0.137706	0.0743543	FXYD2	1
GO:0051289	protein homotetramerization	1/27	59/18614	0.0822008	0.139573	0.0753624	GNMT	1
GO:0060350	endochondral bone morphogenesis	1/27	60/18614	0.0835363	0.141426	0.0763629	TSKU	1
GO:0035306	positive regulation of dephosphorylation	1/27	61/18614	0.08487	0.142602	0.0769983	RGN	1
GO:0046456	icosanoid biosynthetic process	1/27	61/18614	0.08487	0.142602	0.0769983	CYP2C9	1
GO:0009895	negative regulation of catabolic process	2/27	337/18614	0.0852973	0.142602	0.0769983	RGN/APOC3	2
GO:0022617	extracellular matrix disassembly	1/27	62/18614	0.0862018	0.142602	0.0769983	PLG	1
GO:0045428	regulation of nitric oxide biosynthetic process	1/27	62/18614	0.0862018	0.142602	0.0769983	RGN	1
GO:0046173	polyol biosynthetic process	1/27	62/18614	0.0862018	0.142602	0.0769983	CYP3A4	1
GO:0060113	inner ear receptor cell differentiation	1/27	62/18614	0.0862018	0.142602	0.0769983	TSKU	1
GO:0090303	positive regulation of wound healing	1/27	62/18614	0.0862018	0.142602	0.0769983	PLG	1
GO:0031638	zymogen activation	1/27	63/18614	0.0875317	0.143572	0.0775217	F9	1
GO:0051353	positive regulation of oxidoreductase activity	1/27	63/18614	0.0875317	0.143572	0.0775217	RGN	1
GO:0070542	response to fatty acid	1/27	63/18614	0.0875317	0.143572	0.0775217	AKR1C2	1
GO:0051346	negative regulation of hydrolase activity	2/27	345/18614	0.0887796	0.144929	0.0782545	RGN/APOC3	2
GO:0051055	negative regulation of lipid biosynthetic process	1/27	64/18614	0.0888597	0.144929	0.0782545	APOC3	1
GO:1904062	regulation of monoatomic cation transmembrane transport	2/27	346/18614	0.089218	0.145104	0.0783493	RGN/FXYD2	2
GO:0071715	icosanoid transport	1/27	65/18614	0.0901859	0.145859	0.0787569	CYP4F2	1
GO:0080164	regulation of nitric oxide metabolic process	1/27	65/18614	0.0901859	0.145859	0.0787569	RGN	1
GO:0010812	negative regulation of cell-substrate adhesion	1/27	66/18614	0.0915103	0.146458	0.0790802	PLG	1
GO:0031100	animal organ regeneration	1/27	66/18614	0.0915103	0.146458	0.0790802	RGN	1
GO:0046942	carboxylic acid transport	2/27	352/18614	0.091862	0.146458	0.0790802	AGXT/CYP4F2	2
GO:0015849	organic acid transport	2/27	353/18614	0.092305	0.146458	0.0790802	AGXT/CYP4F2	2
GO:0042490	mechanoreceptor differentiation	1/27	67/18614	0.0928327	0.146458	0.0790802	TSKU	1
GO:0050909	sensory perception of taste	1/27	67/18614	0.0928327	0.146458	0.0790802	AZGP1	1
GO:0060193	positive regulation of lipase activity	1/27	67/18614	0.0928327	0.146458	0.0790802	APOA5	1
GO:0071806	protein transmembrane transport	1/27	67/18614	0.0928327	0.146458	0.0790802	AZGP1	1
GO:1902305	regulation of sodium ion transmembrane transport	1/27	67/18614	0.0928327	0.146458	0.0790802	FXYD2	1
GO:0006081	cellular aldehyde metabolic process	1/27	69/18614	0.0954721	0.149806	0.0808878	AGXT	1
GO:1901016	regulation of potassium ion transmembrane transporter activity	1/27	69/18614	0.0954721	0.149806	0.0808878	FXYD2	1
GO:0032259	methylation	2/27	365/18614	0.0976706	0.152841	0.0825268	GNMT/BHMT2	2
GO:0042246	tissue regeneration	1/27	73/18614	0.100729	0.157202	0.0848813	APOA5	1
GO:0005977	glycogen metabolic process	1/27	75/18614	0.103346	0.160422	0.0866199	GNMT	1
GO:2000242	negative regulation of reproductive process	1/27	75/18614	0.103346	0.160422	0.0866199	RGN	1
GO:0006073	cellular glucan metabolic process	1/27	76/18614	0.104652	0.161153	0.0870146	GNMT	1
GO:0044042	glucan metabolic process	1/27	76/18614	0.104652	0.161153	0.0870146	GNMT	1
GO:1903036	positive regulation of response to wounding	1/27	76/18614	0.104652	0.161153	0.0870146	PLG	1
GO:0006809	nitric oxide biosynthetic process	1/27	77/18614	0.105956	0.162728	0.0878651	RGN	1
GO:0061045	negative regulation of wound healing	1/27	78/18614	0.107258	0.163686	0.0883823	PLG	1
GO:0009064	glutamine family amino acid metabolic process	1/27	79/18614	0.108559	0.163686	0.0883823	OTC	1
GO:0019362	pyridine nucleotide metabolic process	1/27	79/18614	0.108559	0.163686	0.0883823	FMO5	1
GO:0032371	regulation of sterol transport	1/27	79/18614	0.108559	0.163686	0.0883823	APOC3	1
GO:0032374	regulation of cholesterol transport	1/27	79/18614	0.108559	0.163686	0.0883823	APOC3	1
GO:0045913	positive regulation of carbohydrate metabolic process	1/27	79/18614	0.108559	0.163686	0.0883823	RGN	1
GO:0046496	nicotinamide nucleotide metabolic process	1/27	79/18614	0.108559	0.163686	0.0883823	FMO5	1
GO:0001895	retina homeostasis	1/27	80/18614	0.109857	0.16436	0.0887462	AZGP1	1
GO:0032890	regulation of organic acid transport	1/27	80/18614	0.109857	0.16436	0.0887462	CYP4F2	1
GO:0140115	export across plasma membrane	1/27	80/18614	0.109857	0.16436	0.0887462	FXYD2	1
GO:0010921	regulation of phosphatase activity	1/27	82/18614	0.112449	0.167372	0.0903728	RGN	1
GO:0050848	regulation of calcium-mediated signaling	1/27	82/18614	0.112449	0.167372	0.0903728	RGN	1
GO:0035023	regulation of Rho protein signal transduction	1/27	83/18614	0.113742	0.168431	0.0909445	APOC3	1
GO:0046209	nitric oxide metabolic process	1/27	83/18614	0.113742	0.168431	0.0909445	RGN	1
GO:0006094	gluconeogenesis	1/27	84/18614	0.115033	0.169476	0.0915089	GNMT	1
GO:2001057	reactive nitrogen species metabolic process	1/27	84/18614	0.115033	0.169476	0.0915089	RGN	1
GO:0072524	pyridine-containing compound metabolic process	1/27	85/18614	0.116323	0.170941	0.0922998	FMO5	1
GO:0021766	hippocampus development	1/27	86/18614	0.11761	0.171961	0.0928502	TSKU	1
GO:0021954	central nervous system neuron development	1/27	86/18614	0.11761	0.171961	0.0928502	TSKU	1
GO:0019319	hexose biosynthetic process	1/27	87/18614	0.118896	0.172967	0.0933937	GNMT	1
GO:0032370	positive regulation of lipid transport	1/27	87/18614	0.118896	0.172967	0.0933937	CYP4F2	1
GO:0033273	response to vitamin	1/27	88/18614	0.12018	0.173961	0.0939303	OTC	1
GO:0035304	regulation of protein dephosphorylation	1/27	88/18614	0.12018	0.173961	0.0939303	RGN	1
GO:0006112	energy reserve metabolic process	1/27	89/18614	0.121462	0.175379	0.0946958	GNMT	1
GO:0051262	protein tetramerization	1/27	90/18614	0.122743	0.176786	0.095456	GNMT	1
GO:0010959	regulation of metal ion transport	2/27	423/18614	0.124783	0.179279	0.096802	RGN/FXYD2	2
GO:0002028	regulation of sodium ion transport	1/27	92/18614	0.125298	0.179574	0.096961	FXYD2	1
GO:1903035	negative regulation of response to wounding	1/27	93/18614	0.126574	0.180508	0.0974652	PLG	1
GO:1904427	positive regulation of calcium ion transmembrane transport	1/27	93/18614	0.126574	0.180508	0.0974652	RGN	1
GO:0003073	regulation of systemic arterial blood pressure	1/27	94/18614	0.127847	0.180986	0.0977236	CYP4F2	1
GO:0006835	dicarboxylic acid transport	1/27	94/18614	0.127847	0.180986	0.0977236	AGXT	1
GO:1901379	regulation of potassium ion transmembrane transport	1/27	94/18614	0.127847	0.180986	0.0977236	FXYD2	1
GO:0015711	organic anion transport	2/27	433/18614	0.129633	0.183068	0.0988476	AGXT/CYP4F2	2
GO:0044264	cellular polysaccharide metabolic process	1/27	96/18614	0.130388	0.18324	0.0989403	GNMT	1
GO:0045807	positive regulation of endocytosis	1/27	96/18614	0.130388	0.18324	0.0989403	APOA5	1
GO:0097306	cellular response to alcohol	1/27	98/18614	0.132922	0.186348	0.100619	AKR1C2	1
GO:0048732	gland development	2/27	441/18614	0.133546	0.186764	0.100844	RGN/OTC	2
GO:0019218	regulation of steroid metabolic process	1/27	99/18614	0.134186	0.186764	0.100844	FMO5	1
GO:0060349	bone morphogenesis	1/27	99/18614	0.134186	0.186764	0.100844	TSKU	1
GO:1901019	regulation of calcium ion transmembrane transporter activity	1/27	100/18614	0.135449	0.187709	0.101354	RGN	1
GO:0009150	purine ribonucleotide metabolic process	2/27	445/18614	0.135514	0.187709	0.101354	GLYAT/ACSM2A	2
GO:0043255	regulation of carbohydrate biosynthetic process	1/27	101/18614	0.13671	0.188914	0.102004	GNMT	1
GO:0009062	fatty acid catabolic process	1/27	105/18614	0.141736	0.195393	0.105502	CYP4F2	1
GO:0005976	polysaccharide metabolic process	1/27	107/18614	0.144238	0.197432	0.106603	GNMT	1
GO:0062014	negative regulation of small molecule metabolic process	1/27	107/18614	0.144238	0.197432	0.106603	APOC3	1
GO:1901655	cellular response to ketone	1/27	107/18614	0.144238	0.197432	0.106603	AKR1C2	1
GO:0009259	ribonucleotide metabolic process	2/27	464/18614	0.144949	0.197937	0.106876	GLYAT/ACSM2A	2
GO:0043266	regulation of potassium ion transport	1/27	108/18614	0.145486	0.198204	0.10702	FXYD2	1
GO:0019395	fatty acid oxidation	1/27	109/18614	0.146733	0.198966	0.107432	CYP4F2	1
GO:0045833	negative regulation of lipid metabolic process	1/27	109/18614	0.146733	0.198966	0.107432	APOC3	1
GO:0051341	regulation of oxidoreductase activity	1/27	111/18614	0.149221	0.20173	0.108924	RGN	1
GO:0019693	ribose phosphate metabolic process	2/27	473/18614	0.149468	0.20173	0.108924	GLYAT/ACSM2A	2
GO:1905954	positive regulation of lipid localization	1/27	112/18614	0.150463	0.2026	0.109394	CYP4F2	1
GO:0002062	chondrocyte differentiation	1/27	113/18614	0.151702	0.203712	0.109994	TSKU	1
GO:0034765	regulation of monoatomic ion transmembrane transport	2/27	478/18614	0.151992	0.203712	0.109994	RGN/FXYD2	2
GO:0021761	limbic system development	1/27	115/18614	0.154177	0.205207	0.110801	TSKU	1
GO:0042303	molting cycle	1/27	115/18614	0.154177	0.205207	0.110801	TSKU	1
GO:0042633	hair cycle	1/27	115/18614	0.154177	0.205207	0.110801	TSKU	1
GO:0051051	negative regulation of transport	2/27	483/18614	0.154525	0.205207	0.110801	CYP4F2/APOC3	2
GO:0015908	fatty acid transport	1/27	116/18614	0.155411	0.205441	0.110928	CYP4F2	1
GO:0034440	lipid oxidation	1/27	116/18614	0.155411	0.205441	0.110928	CYP4F2	1
GO:0044270	cellular nitrogen compound catabolic process	2/27	486/18614	0.156049	0.205814	0.11113	CYP3A4/RGN	2
GO:0019751	polyol metabolic process	1/27	117/18614	0.156644	0.206129	0.1113	CYP3A4	1
GO:0046700	heterocycle catabolic process	2/27	488/18614	0.157067	0.206217	0.111347	CYP2A6/RGN	2
GO:0051702	biological process involved in interaction with symbiont	1/27	118/18614	0.157875	0.206342	0.111415	PLG	1
GO:0051897	positive regulation of protein kinase B signaling	1/27	118/18614	0.157875	0.206342	0.111415	AKR1C2	1
GO:2000278	regulation of DNA biosynthetic process	1/27	121/18614	0.161558	0.21068	0.113757	RGN	1
GO:0003014	renal system process	1/27	127/18614	0.168877	0.218746	0.118112	CYP4F2	1
GO:0035303	regulation of dephosphorylation	1/27	127/18614	0.168877	0.218746	0.118112	RGN	1
GO:0048593	camera-type eye morphogenesis	1/27	127/18614	0.168877	0.218746	0.118112	TSKU	1
GO:0051928	positive regulation of calcium ion transport	1/27	129/18614	0.171303	0.221393	0.119542	RGN	1
GO:0007266	Rho protein signal transduction	1/27	130/18614	0.172513	0.222461	0.120118	APOC3	1
GO:0030317	flagellated sperm motility	1/27	131/18614	0.173722	0.223027	0.120423	RGN	1
GO:0097722	sperm motility	1/27	131/18614	0.173722	0.223027	0.120423	RGN	1
GO:0048565	digestive tract development	1/27	134/18614	0.177338	0.227165	0.122658	OTC	1
GO:0098659	inorganic cation import across plasma membrane	1/27	136/18614	0.17974	0.229228	0.123772	FXYD2	1
GO:0099587	inorganic ion import across plasma membrane	1/27	136/18614	0.17974	0.229228	0.123772	FXYD2	1
GO:1903052	positive regulation of proteolysis involved in protein catabolic process	1/27	137/18614	0.180939	0.230249	0.124323	RGN	1
GO:0007586	digestion	1/27	139/18614	0.183331	0.232272	0.125416	AKR1C2	1
GO:0042157	lipoprotein metabolic process	1/27	139/18614	0.183331	0.232272	0.125416	APOC3	1
GO:0046165	alcohol biosynthetic process	1/27	140/18614	0.184524	0.233274	0.125957	CYP3A4	1
GO:0010977	negative regulation of neuron projection development	1/27	143/18614	0.188095	0.236754	0.127835	TSKU	1
GO:1902600	proton transmembrane transport	1/27	143/18614	0.188095	0.236754	0.127835	FXYD2	1
GO:0055123	digestive system development	1/27	146/18614	0.19165	0.240185	0.129688	OTC	1
GO:0060294	cilium movement involved in cell motility	1/27	146/18614	0.19165	0.240185	0.129688	RGN	1
GO:0051053	negative regulation of DNA metabolic process	1/27	148/18614	0.194012	0.24262	0.131003	RGN	1
GO:0044272	sulfur compound biosynthetic process	1/27	155/18614	0.202227	0.252173	0.136161	BHMT2	1
GO:0001539	cilium or flagellum-dependent cell motility	1/27	156/18614	0.203393	0.252173	0.136161	RGN	1
GO:0007584	response to nutrient	1/27	156/18614	0.203393	0.252173	0.136161	OTC	1
GO:0060285	cilium-dependent cell motility	1/27	156/18614	0.203393	0.252173	0.136161	RGN	1
GO:0048592	eye morphogenesis	1/27	157/18614	0.204559	0.253076	0.136649	TSKU	1
GO:0090501	RNA phosphodiester bond hydrolysis	1/27	158/18614	0.205722	0.253973	0.137133	AZGP1	1
GO:0007568	aging	1/27	169/18614	0.218414	0.269068	0.145283	RGN	1
GO:0030178	negative regulation of Wnt signaling pathway	1/27	174/18614	0.224119	0.275509	0.148761	TSKU	1
GO:0015718	monocarboxylic acid transport	1/27	177/18614	0.227522	0.277923	0.150065	CYP4F2	1
GO:0021953	central nervous system neuron differentiation	1/27	177/18614	0.227522	0.277923	0.150065	TSKU	1
GO:0050680	negative regulation of epithelial cell proliferation	1/27	177/18614	0.227522	0.277923	0.150065	RGN	1
GO:0007219	Notch signaling pathway	1/27	179/18614	0.229783	0.280093	0.151237	AGXT	1
GO:0035265	organ growth	1/27	180/18614	0.230911	0.280288	0.151342	TSKU	1
GO:0051048	negative regulation of secretion	1/27	180/18614	0.230911	0.280288	0.151342	CYP4F2	1
GO:0035725	sodium ion transmembrane transport	1/27	181/18614	0.232038	0.28048	0.151445	FXYD2	1
GO:0048771	tissue remodeling	1/27	181/18614	0.232038	0.28048	0.151445	PLG	1
GO:0021543	pallium development	1/27	184/18614	0.235407	0.28337	0.153006	TSKU	1
GO:0046578	regulation of Ras protein signal transduction	1/27	184/18614	0.235407	0.28337	0.153006	APOC3	1
GO:0051896	regulation of protein kinase B signaling	1/27	186/18614	0.237646	0.28488	0.153821	AKR1C2	1
GO:1903169	regulation of calcium ion transmembrane transport	1/27	186/18614	0.237646	0.28488	0.153821	RGN	1
GO:0008217	regulation of blood pressure	1/27	187/18614	0.238763	0.285039	0.153907	CYP4F2	1
GO:0019722	calcium-mediated signaling	1/27	187/18614	0.238763	0.285039	0.153907	RGN	1
GO:0051260	protein homooligomerization	1/27	191/18614	0.243215	0.289756	0.156454	GNMT	1
GO:0003341	cilium movement	1/27	193/18614	0.245432	0.291199	0.157233	RGN	1
GO:0048839	inner ear development	1/27	193/18614	0.245432	0.291199	0.157233	TSKU	1
GO:0031345	negative regulation of cell projection organization	1/27	195/18614	0.247642	0.293221	0.158325	TSKU	1
GO:0071897	DNA biosynthetic process	1/27	198/18614	0.250946	0.296526	0.16011	RGN	1
GO:0051216	cartilage development	1/27	203/18614	0.256422	0.302379	0.16327	TSKU	1
GO:0022408	negative regulation of cell-cell adhesion	1/27	205/18614	0.258601	0.304329	0.164323	PLG	1
GO:2000241	regulation of reproductive process	1/27	206/18614	0.259689	0.304989	0.164679	RGN	1
GO:1901654	response to ketone	1/27	208/18614	0.261859	0.306915	0.165719	AKR1C2	1
GO:0098739	import across plasma membrane	1/27	212/18614	0.266181	0.311351	0.168114	FXYD2	1
GO:0043491	protein kinase B signaling	1/27	215/18614	0.269406	0.314488	0.169808	AKR1C2	1
GO:0006469	negative regulation of protein kinase activity	1/27	217/18614	0.271549	0.315717	0.170471	RGN	1
GO:0071805	potassium ion transmembrane transport	1/27	217/18614	0.271549	0.315717	0.170471	FXYD2	1
GO:0043583	ear development	1/27	221/18614	0.275816	0.320035	0.172803	TSKU	1
GO:0010810	regulation of cell-substrate adhesion	1/27	222/18614	0.276879	0.320626	0.173122	PLG	1
GO:0048705	skeletal system morphogenesis	1/27	229/18614	0.284279	0.328538	0.177394	TSKU	1
GO:1903050	regulation of proteolysis involved in protein catabolic process	1/27	230/18614	0.28533	0.329096	0.177696	RGN	1
GO:0033673	negative regulation of kinase activity	1/27	239/18614	0.294723	0.339254	0.18318	RGN	1
GO:0006813	potassium ion transport	1/27	241/18614	0.296794	0.340795	0.184013	FXYD2	1
GO:0009636	response to toxic substance	1/27	242/18614	0.297828	0.340795	0.184013	GLYAT	1
GO:1901617	organic hydroxy compound biosynthetic process	1/27	242/18614	0.297828	0.340795	0.184013	CYP3A4	1
GO:0090305	nucleic acid phosphodiester bond hydrolysis	1/27	245/18614	0.300919	0.343653	0.185556	AZGP1	1
GO:0042593	glucose homeostasis	1/27	248/18614	0.303997	0.345416	0.186508	ACSM2A	1
GO:0051259	protein complex oligomerization	1/27	248/18614	0.303997	0.345416	0.186508	GNMT	1
GO:0006470	protein dephosphorylation	1/27	249/18614	0.305021	0.345416	0.186508	RGN	1
GO:0033500	carbohydrate homeostasis	1/27	249/18614	0.305021	0.345416	0.186508	ACSM2A	1
GO:0016485	protein processing	1/27	250/18614	0.306042	0.345416	0.186508	F9	1
GO:0045017	glycerolipid biosynthetic process	1/27	250/18614	0.306042	0.345416	0.186508	RGN	1
GO:0032886	regulation of microtubule-based process	1/27	252/18614	0.308082	0.346367	0.187021	RGN	1
GO:0097305	response to alcohol	1/27	252/18614	0.308082	0.346367	0.187021	AKR1C2	1
GO:0006814	sodium ion transport	1/27	254/18614	0.310115	0.347978	0.187891	FXYD2	1
GO:0001894	tissue homeostasis	1/27	263/18614	0.319194	0.356783	0.192645	AZGP1	1
GO:0060249	anatomical structure homeostasis	1/27	263/18614	0.319194	0.356783	0.192645	AZGP1	1
GO:0098657	import into cell	1/27	265/18614	0.321196	0.358329	0.19348	FXYD2	1
GO:0051924	regulation of calcium ion transport	1/27	266/18614	0.322195	0.358752	0.193708	RGN	1
GO:0090596	sensory organ morphogenesis	1/27	269/18614	0.325183	0.361384	0.19513	TSKU	1
GO:0021537	telencephalon development	1/27	270/18614	0.326176	0.361793	0.195351	TSKU	1
GO:0032868	response to insulin	1/27	272/18614	0.328158	0.362603	0.195788	OTC	1
GO:0043547	positive regulation of GTPase activity	1/27	272/18614	0.328158	0.362603	0.195788	RGN	1
GO:0061448	connective tissue development	1/27	275/18614	0.331121	0.365179	0.197179	TSKU	1
GO:0051348	negative regulation of transferase activity	1/27	279/18614	0.335052	0.368812	0.19914	RGN	1
GO:0019932	second-messenger-mediated signaling	1/27	292/18614	0.347674	0.381979	0.20625	RGN	1
GO:0051056	regulation of small GTPase mediated signal transduction	1/27	298/18614	0.353421	0.387558	0.209262	APOC3	1
GO:0006874	intracellular calcium ion homeostasis	1/27	303/18614	0.358173	0.392027	0.211675	RGN	1
GO:0001822	kidney development	1/27	310/18614	0.36477	0.398494	0.215167	RGN	1
GO:0007162	negative regulation of cell adhesion	1/27	312/18614	0.366642	0.399785	0.215864	PLG	1
GO:0044403	biological process involved in symbiotic interaction	1/27	313/18614	0.367577	0.400051	0.216008	PLG	1
GO:0030198	extracellular matrix organization	1/27	314/18614	0.36851	0.400314	0.21615	PLG	1
GO:0043062	extracellular structure organization	1/27	315/18614	0.369442	0.400574	0.21629	PLG	1
GO:0045229	external encapsulating structure organization	1/27	317/18614	0.371301	0.401088	0.216568	PLG	1
GO:0051047	positive regulation of secretion	1/27	317/18614	0.371301	0.401088	0.216568	CYP4F2	1
GO:0072001	renal system development	1/27	320/18614	0.37408	0.403338	0.217783	RGN	1
GO:0055074	calcium ion homeostasis	1/27	327/18614	0.380519	0.409518	0.22112	RGN	1
GO:0051604	protein maturation	1/27	332/18614	0.385079	0.413657	0.223354	F9	1
GO:0007265	Ras protein signal transduction	1/27	333/18614	0.385988	0.413864	0.223467	APOC3	1
GO:0015980	energy derivation by oxidation of organic compounds	1/27	337/18614	0.389607	0.416399	0.224835	GNMT	1
GO:0030111	regulation of Wnt signaling pathway	1/27	338/18614	0.390509	0.416399	0.224835	TSKU	1
GO:0043010	camera-type eye development	1/27	338/18614	0.390509	0.416399	0.224835	TSKU	1
GO:0001933	negative regulation of protein phosphorylation	1/27	341/18614	0.393206	0.418505	0.225972	RGN	1
GO:0016311	dephosphorylation	1/27	342/18614	0.394103	0.418689	0.226072	RGN	1
GO:0051235	maintenance of location	1/27	347/18614	0.398567	0.422656	0.228214	F9	1
GO:0031589	cell-substrate adhesion	1/27	359/18614	0.409151	0.433087	0.233846	PLG	1
GO:0070588	calcium ion transmembrane transport	1/27	360/18614	0.410025	0.43322	0.233918	RGN	1
GO:0043087	regulation of GTPase activity	1/27	364/18614	0.413508	0.436104	0.235475	RGN	1
GO:0045862	positive regulation of proteolysis	1/27	365/18614	0.414376	0.436225	0.23554	RGN	1
GO:0010038	response to metal ion	1/27	367/18614	0.416108	0.437253	0.236095	OTC	1
GO:0001818	negative regulation of cytokine production	1/27	371/18614	0.419556	0.440078	0.237621	TSKU	1
GO:0042326	negative regulation of phosphorylation	1/27	383/18614	0.429785	0.449992	0.242973	RGN	1
GO:0001654	eye development	1/27	385/18614	0.431472	0.450943	0.243487	TSKU	1
GO:0150063	visual system development	1/27	389/18614	0.434834	0.453637	0.244942	TSKU	1
GO:2000146	negative regulation of cell motility	1/27	390/18614	0.435671	0.453693	0.244972	RGN	1
GO:0048880	sensory system development	1/27	395/18614	0.439839	0.457212	0.246872	TSKU	1
GO:0030900	forebrain development	1/27	397/18614	0.441498	0.458114	0.247359	TSKU	1
GO:0007018	microtubule-based movement	1/27	417/18614	0.457831	0.474212	0.256051	RGN	1
GO:0050678	regulation of epithelial cell proliferation	1/27	419/18614	0.459439	0.475027	0.256491	RGN	1
GO:0007409	axonogenesis	1/27	427/18614	0.465824	0.479063	0.25867	TSKU	1
GO:0040013	negative regulation of locomotion	1/27	427/18614	0.465824	0.479063	0.25867	RGN	1
GO:0043434	response to peptide hormone	1/27	427/18614	0.465824	0.479063	0.25867	OTC	1
GO:0045936	negative regulation of phosphate metabolic process	1/27	439/18614	0.475266	0.487841	0.26341	RGN	1
GO:0010563	negative regulation of phosphorus metabolic process	1/27	440/18614	0.476046	0.487841	0.26341	RGN	1
GO:0032102	negative regulation of response to external stimulus	1/27	446/18614	0.480699	0.491661	0.265473	PLG	1
GO:0034655	nucleobase-containing compound catabolic process	1/27	447/18614	0.481471	0.491661	0.265473	RGN	1
GO:0031331	positive regulation of cellular catabolic process	1/27	450/18614	0.48378	0.493149	0.266276	APOA5	1
GO:0010975	regulation of neuron projection development	1/27	452/18614	0.485313	0.493843	0.266651	TSKU	1
GO:0006816	calcium ion transport	1/27	455/18614	0.487605	0.495304	0.26744	RGN	1
GO:0016055	Wnt signaling pathway	1/27	461/18614	0.49216	0.499056	0.269466	TSKU	1
GO:0198738	cell-cell signaling by wnt	1/27	463/18614	0.49367	0.499711	0.26982	TSKU	1
GO:0031667	response to nutrient levels	1/27	477/18614	0.504117	0.509109	0.274894	OTC	1
GO:0050907	detection of chemical stimulus involved in sensory perception	1/27	479/18614	0.505592	0.509109	0.274894	AZGP1	1
GO:0061564	axon development	1/27	479/18614	0.505592	0.509109	0.274894	TSKU	1
GO:0007264	small GTPase mediated signal transduction	1/27	483/18614	0.50853	0.511179	0.276011	APOC3	1
GO:0022411	cellular component disassembly	1/27	488/18614	0.512179	0.513065	0.27703	PLG	1
GO:0050673	epithelial cell proliferation	1/27	488/18614	0.512179	0.513065	0.27703	RGN	1
GO:0022407	regulation of cell-cell adhesion	1/27	491/18614	0.514356	0.514356	0.277727	PLG	1

## Sheet: Down in diff.
Supplementary Table 2. GO terms enriched in the differentially expressed genes in differentiated HepaRG cells.
ID	Description	GeneRatio	BgRatio	pvalue	p.adjust	qvalue	geneID	Count
GO:0002181	cytoplasmic translation	13/232	159/18614	1.01179e-07	0.000327212	0.000303749	RPL12/PKM/RPS4X/RPS7/RPL29/RPL18A/RPS11/RPS18/RPL3/RPL18/RPL5/RPS26/RPL36A	13
GO:0032963	collagen metabolic process	9/232	108/18614	8.33717e-06	0.0134812	0.0125145	PCOLCE/MMP2/CTSL/RGCC/CST3/COL5A1/SERPINH1/MMP14/F2R	9
GO:0072331	signal transduction by p53 class mediator	10/232	173/18614	6.43914e-05	0.0535005	0.0496642	BAX/NOP53/UBB/RPS7/PHLDA3/ZNF385B/RPL5/COPS3/USP7/SPRED1	10
GO:0010810	regulation of cell-substrate adhesion	11/232	222/18614	0.0001119	0.0535005	0.0496642	MDK/RAC2/FLNA/FN1/SLC9A1/ITGA3/UNC13D/ACTG1/MMP14/LIMS2/CCDC80	11
GO:0030199	collagen fibril organization	6/232	64/18614	0.000144085	0.0535005	0.0496642	LUM/CRTAP/COL5A1/DPT/SERPINH1/ADAMTS7	6
GO:0046660	female sex differentiation	8/232	122/18614	0.000146789	0.0535005	0.0496642	A2M/MMP2/BAX/SOD1/UBB/TBX3/PTPRN/MMP14	8
GO:0043123	positive regulation of I-kappaB kinase/NF-kappaB signaling	10/232	192/18614	0.000152706	0.0535005	0.0496642	ECM1/LGALS1/FLNA/S100A4/NDFIP1/CFLAR/PPM1A/C18orf32/FKBP1A/F2R	10
GO:0030198	extracellular matrix organization	13/232	314/18614	0.000165769	0.0535005	0.0496642	MMP2/LUM/CRTAP/RGCC/OLFML2A/CST3/COL5A1/CFLAR/DPT/SERPINH1/MMP14/ADAMTS7/CCDC80	13
GO:0043062	extracellular structure organization	13/232	315/18614	0.000171027	0.0535005	0.0496642	MMP2/LUM/CRTAP/RGCC/OLFML2A/CST3/COL5A1/CFLAR/DPT/SERPINH1/MMP14/ADAMTS7/CCDC80	13
GO:0031589	cell-substrate adhesion	14/232	359/18614	0.000174256	0.0535005	0.0496642	MDK/RAC2/FLNA/TRIP6/FN1/SLC9A1/ITGA3/UNC13D/ACTN1/ACTG1/MMP14/ZYX/LIMS2/CCDC80	14
GO:0045229	external encapsulating structure organization	13/232	317/18614	0.000181974	0.0535005	0.0496642	MMP2/LUM/CRTAP/RGCC/OLFML2A/CST3/COL5A1/CFLAR/DPT/SERPINH1/MMP14/ADAMTS7/CCDC80	13
GO:0000041	transition metal ion transport	7/232	97/18614	0.000211751	0.0570668	0.0529748	SLC39A1/TCN2/COX17/CP/SLC39A9/SLC39A13/SLC40A1	7
GO:0051881	regulation of mitochondrial membrane potential	6/232	70/18614	0.000236811	0.0583799	0.0541937	CLIC1/BAX/SOD1/TSPO/UBB/VCP	6
GO:0045861	negative regulation of proteolysis	13/232	330/18614	0.000268913	0.0583799	0.0541937	CD109/A2M/ECM1/PLAUR/NOP53/CST3/GABARAPL2/PRDX5/RPS7/SERPINE2/SERPINH1/RPL5/USP7	13
GO:0060343	trabecula formation	4/232	26/18614	0.000283368	0.0583799	0.0541937	MMP2/FKBP1A/FHL2/SLC40A1	4
GO:0008585	female gonad development	7/232	102/18614	0.00028883	0.0583799	0.0541937	A2M/MMP2/BAX/SOD1/UBB/PTPRN/MMP14	7
GO:0046545	development of primary female sexual characteristics	7/232	106/18614	0.000365491	0.0656666	0.0609579	A2M/MMP2/BAX/SOD1/UBB/PTPRN/MMP14	7
GO:1901796	regulation of signal transduction by p53 class mediator	7/232	106/18614	0.000365491	0.0656666	0.0609579	NOP53/UBB/RPS7/RPL5/COPS3/USP7/SPRED1	7
GO:0001553	luteinization	3/232	12/18614	0.000386944	0.0658619	0.0611393	A2M/MMP2/PTPRN	3
GO:0032964	collagen biosynthetic process	5/232	51/18614	0.000424227	0.0664352	0.0616715	PCOLCE/RGCC/COL5A1/SERPINH1/F2R	5
GO:0050673	epithelial cell proliferation	16/232	488/18614	0.000431398	0.0664352	0.0616715	CD109/MDK/VEGFB/ECM1/SPARC/BAX/RGCC/IGFBP3/CFLAR/SDR16C5/SLC39A9/LGR4/PTPRN/C6orf89/MMP14/LIMS2	16
GO:0048771	tissue remodeling	9/232	181/18614	0.000457079	0.0671906	0.0623727	MDK/FLNA/MMP2/BAX/CST3/LGR4/MMP14/F2R/LIF	9
GO:0042177	negative regulation of protein catabolic process	7/232	112/18614	0.000510204	0.0717391	0.0665951	FLNA/NOP53/CST3/GABARAPL2/SERPINE2/ATRAID/USP7	7
GO:0003012	muscle system process	15/232	452/18614	0.000574159	0.0773679	0.0718202	VEGFB/TPM4/MYL6B/FLNA/TNNT1/SPX/LMCD1/LMNA/SOD1/SLC9A1/CFLAR/TBX3/F2R/MYH14/TPM3	15
GO:0007566	embryo implantation	5/232	57/18614	0.000711764	0.0920738	0.0854716	IGFBP7/MMP2/SOD1/RPL29/LIF	5
GO:0022612	gland morphogenesis	7/232	123/18614	0.000891462	0.105658	0.0980817	MDK/MMP2/BAX/CFLAR/TBX3/TGM2/LIMS2	7
GO:0052547	regulation of peptidase activity	14/232	425/18614	0.000936282	0.105658	0.0980817	CD109/A2M/ECM1/CTSL/BAX/APH1B/PLAUR/CTSD/CST3/PRDX5/VCP/SERPINE2/SERPINH1/F2R	14
GO:2000345	regulation of hepatocyte proliferation	3/232	16/18614	0.000949307	0.105658	0.0980817	MDK/CFLAR/LIMS2	3
GO:0051604	protein maturation	12/232	332/18614	0.000979757	0.105658	0.0980817	FLNA/SPCS1/CTSL/APH1B/PLAUR/MYRF/FKBP1A/SERPINE2/SERPINH1/ISCA1/SEC11C/MMP14	12
GO:0010811	positive regulation of cell-substrate adhesion	7/232	125/18614	0.000980129	0.105658	0.0980817	MDK/FLNA/FN1/ITGA3/UNC13D/LIMS2/CCDC80	7
GO:0001503	ossification	14/232	429/18614	0.00102396	0.106822	0.0991621	MDK/CLIC1/ECM1/TPM4/ALPL/MMP2/PDLIM7/IGFBP3/TOB2/LGR4/MMP14/ADAMTS7/ATRAID/FHL2	14
GO:0045785	positive regulation of cell adhesion	15/232	482/18614	0.00110011	0.111179	0.103207	MDK/CD70/LGALS1/FLNA/PLAUR/IGFBP2/FN1/ITGA3/UNC13D/TGM2/LIMS2/LIF/SOX12/CCDC88B/CCDC80	15
GO:0001666	response to hypoxia	11/232	293/18614	0.00116821	0.114485	0.106275	VEGFB/MMP2/LMNA/SLC29A1/RGCC/SLC9A1/CA9/NOP53/CFLAR/TMBIM6/MMP14	11
GO:0007044	cell-substrate junction assembly	6/232	96/18614	0.00128063	0.118001	0.10954	TRIP6/FN1/SLC9A1/ACTN1/ACTG1/MMP14	6
GO:1903034	regulation of response to wounding	8/232	170/18614	0.00134157	0.118001	0.10954	CD109/MDK/FLNA/PLAUR/CD9/SERPINE2/ACTG1/F2R	8
GO:0034109	homotypic cell-cell adhesion	6/232	97/18614	0.0013511	0.118001	0.10954	CLIC1/FLNA/PLAUR/CD9/SERPINE2/ACTG1	6
GO:0007015	actin filament organization	14/232	442/18614	0.0013581	0.118001	0.10954	RAC2/TPM4/FLNA/TMSB10/ACTL8/RGCC/MSRB2/SLC9A1/ACTN1/ACTG1/MARCKSL1/TPM3/ZYX/VASP	14
GO:1903051	negative regulation of proteolysis involved in protein catabolic process	5/232	66/18614	0.00138763	0.118001	0.10954	NOP53/GABARAPL2/RPS7/RPL5/USP7	5
GO:0048608	reproductive structure development	11/232	301/18614	0.00144852	0.118001	0.10954	A2M/MMP2/BAX/SOD1/UBB/RAB13/SERPINE2/TBX3/LGR4/PTPRN/MMP14	11
GO:0006936	muscle contraction	12/232	349/18614	0.00149833	0.118001	0.10954	VEGFB/TPM4/MYL6B/FLNA/TNNT1/SPX/SOD1/SLC9A1/TBX3/F2R/MYH14/TPM3	12
GO:0070884	regulation of calcineurin-NFAT signaling cascade	4/232	40/18614	0.00151139	0.118001	0.10954	HOMER3/LMCD1/SLC9A1/FHL2	4
GO:0043122	regulation of I-kappaB kinase/NF-kappaB signaling	10/232	258/18614	0.00153249	0.118001	0.10954	ECM1/LGALS1/FLNA/S100A4/NDFIP1/CFLAR/PPM1A/C18orf32/FKBP1A/F2R	10
GO:0061458	reproductive system development	11/232	305/18614	0.0016081	0.119197	0.11065	A2M/MMP2/BAX/SOD1/UBB/RAB13/SERPINE2/TBX3/LGR4/PTPRN/MMP14	11
GO:0036293	response to decreased oxygen levels	11/232	306/18614	0.00165017	0.119197	0.11065	VEGFB/MMP2/LMNA/SLC29A1/RGCC/SLC9A1/CA9/NOP53/CFLAR/TMBIM6/MMP14	11
GO:0106056	regulation of calcineurin-mediated signaling	4/232	41/18614	0.00165859	0.119197	0.11065	HOMER3/LMCD1/SLC9A1/FHL2	4
GO:0150115	cell-substrate junction organization	6/232	103/18614	0.00183813	0.129229	0.119962	TRIP6/FN1/SLC9A1/ACTN1/ACTG1/MMP14	6
GO:0033574	response to testosterone	4/232	43/18614	0.00198234	0.136402	0.126621	TSPO/CA9/CFLAR/SLC39A9	4
GO:1900026	positive regulation of substrate adhesion-dependent cell spreading	4/232	44/18614	0.00215952	0.143478	0.13319	MDK/FLNA/UNC13D/LIMS2	4
GO:0070527	platelet aggregation	5/232	73/18614	0.00217391	0.143478	0.13319	CLIC1/FLNA/CD9/SERPINE2/ACTG1	5
GO:0030574	collagen catabolic process	4/232	45/18614	0.00234734	0.148849	0.138176	MMP2/CTSL/CST3/MMP14	4
GO:0033173	calcineurin-NFAT signaling cascade	4/232	45/18614	0.00234734	0.148849	0.138176	HOMER3/LMCD1/SLC9A1/FHL2	4
GO:0061448	connective tissue development	10/232	275/18614	0.0024444	0.149397	0.138685	MDK/ECM1/COL5A1/UBB/CFLAR/ARID5A/SERPINH1/SLC39A13/CHI3L1/ADAMTS7	10
GO:0042698	ovulation cycle	5/232	75/18614	0.00244838	0.149397	0.138685	A2M/MDK/MMP2/CA12/PTPRN	5
GO:0071456	cellular response to hypoxia	7/232	149/18614	0.0026829	0.156975	0.145719	LMNA/SLC29A1/RGCC/SLC9A1/NOP53/CFLAR/TMBIM6	7
GO:0018208	peptidyl-proline modification	4/232	47/18614	0.00275611	0.156975	0.145719	FKBP11/CRTAP/FKBP2/FKBP1A	4
GO:0061383	trabecula morphogenesis	4/232	47/18614	0.00275611	0.156975	0.145719	MMP2/FKBP1A/FHL2/SLC40A1	4
GO:0072574	hepatocyte proliferation	3/232	23/18614	0.00281526	0.156975	0.145719	MDK/CFLAR/LIMS2	3
GO:0072575	epithelial cell proliferation involved in liver morphogenesis	3/232	23/18614	0.00281526	0.156975	0.145719	MDK/CFLAR/LIMS2	3
GO:0055001	muscle cell development	8/232	192/18614	0.00287124	0.157383	0.146098	TNNT1/LMNA/ACTL8/CFLAR/TBX3/ACTN1/ACTG1/FHL2	8
GO:0035987	endodermal cell differentiation	4/232	48/18614	0.00297769	0.159211	0.147795	MMP2/FN1/COL5A1/MMP14	4
GO:0007548	sex differentiation	10/232	283/18614	0.00300306	0.159211	0.147795	A2M/MMP2/BAX/SOD1/UBB/RAB13/TBX3/LGR4/PTPRN/MMP14	10
GO:0070482	response to oxygen levels	11/232	333/18614	0.00317399	0.162263	0.150628	VEGFB/MMP2/LMNA/SLC29A1/RGCC/SLC9A1/CA9/NOP53/CFLAR/TMBIM6/MMP14	11
GO:0072576	liver morphogenesis	3/232	24/18614	0.0031881	0.162263	0.150628	MDK/CFLAR/LIMS2	3
GO:0097720	calcineurin-mediated signaling	4/232	49/18614	0.00321114	0.162263	0.150628	HOMER3/LMCD1/SLC9A1/FHL2	4
GO:0052548	regulation of endopeptidase activity	11/232	336/18614	0.00339691	0.166853	0.154889	A2M/BAX/APH1B/PLAUR/CTSD/CST3/PRDX5/VCP/SERPINE2/SERPINH1/F2R	11
GO:0001974	blood vessel remodeling	4/232	50/18614	0.00345676	0.166853	0.154889	FLNA/BAX/CST3/LIF	4
GO:0048009	insulin-like growth factor receptor signaling pathway	4/232	50/18614	0.00345676	0.166853	0.154889	IGFBP2/IGFBP3/IGFBP6/IRS1	4
GO:0036294	cellular response to decreased oxygen levels	7/232	157/18614	0.00358644	0.168254	0.156189	LMNA/SLC29A1/RGCC/SLC9A1/NOP53/CFLAR/TMBIM6	7
GO:0043567	regulation of insulin-like growth factor receptor signaling pathway	3/232	25/18614	0.00358983	0.168254	0.156189	IGFBP2/IGFBP3/IGFBP6	3
GO:2000059	negative regulation of ubiquitin-dependent protein catabolic process	4/232	51/18614	0.00371485	0.171626	0.159319	NOP53/RPS7/RPL5/USP7	4
GO:0072332	intrinsic apoptotic signaling pathway by p53 class mediator	5/232	83/18614	0.00380174	0.172478	0.16011	BAX/UBB/RPS7/PHLDA3/ZNF385B	5
GO:0007249	I-kappaB kinase/NF-kappaB signaling	10/232	293/18614	0.00383996	0.172478	0.16011	ECM1/LGALS1/FLNA/S100A4/NDFIP1/CFLAR/PPM1A/C18orf32/FKBP1A/F2R	10
GO:0031032	actomyosin structure organization	8/232	202/18614	0.00390825	0.173141	0.160726	TNNT1/ACTL8/RGCC/SLC9A1/CFLAR/ACTG1/MYH14/ZYX	8
GO:0032469	endoplasmic reticulum calcium ion homeostasis	3/232	26/18614	0.0040211	0.17339	0.160957	BAX/TMBIM6/TGM2	3
GO:0071577	zinc ion transmembrane transport	3/232	26/18614	0.0040211	0.17339	0.160957	SLC39A1/SLC39A9/SLC39A13	3
GO:0051146	striated muscle cell differentiation	10/232	297/18614	0.00422243	0.179676	0.166792	TNNT1/LMNA/ACTL8/SLC9A1/CD9/CFLAR/TBX3/ACTG1/MMP14/FHL2	10
GO:0051235	maintenance of location	11/232	347/18614	0.00432414	0.181614	0.168591	NBL1/FLNA/PLIN3/KDELR3/BAX/TMSB10/TSPO/COX17/PLIN2/FKBP1A/F2R	11
GO:0048041	focal adhesion assembly	5/232	86/18614	0.00442543	0.182914	0.169798	TRIP6/SLC9A1/ACTN1/ACTG1/MMP14	5
GO:0033119	negative regulation of RNA splicing	3/232	27/18614	0.00448256	0.182914	0.169798	TMBIM6/PCBP4/RPS26	3
GO:0044703	multi-organism reproductive process	8/232	207/18614	0.00452478	0.182914	0.169798	IGFBP7/MMP2/SOD1/IGFBP2/ITGA3/RPL29/SERPINE2/LIF	8
GO:0048678	response to axon injury	5/232	87/18614	0.00464861	0.1856	0.172291	FLNA/MMP2/BAX/SOD1/TSPO	5
GO:1903320	regulation of protein modification by small protein conjugation or removal	9/232	255/18614	0.00482201	0.189277	0.175704	TSPO/NOP53/UBB/NDFIP1/RPS7/VCP/FKBP1A/RPL5/COPS3	9
GO:0031058	positive regulation of histone modification	5/232	88/18614	0.00487967	0.189277	0.175704	LMNA/SDR16C5/ARID5A/C6orf89/LIF	5
GO:0006829	zinc ion transport	3/232	28/18614	0.0049748	0.189277	0.175704	SLC39A1/SLC39A9/SLC39A13	3
GO:1903019	negative regulation of glycoprotein metabolic process	3/232	28/18614	0.0049748	0.189277	0.175704	ITM2B/CST3/ITM2A	3
GO:0001704	formation of primary germ layer	6/232	127/18614	0.00519792	0.194791	0.180824	ETS2/MMP2/FN1/COL5A1/ITGA3/MMP14	6
GO:0060828	regulation of canonical Wnt signaling pathway	9/232	260/18614	0.00546155	0.194791	0.180824	MDK/PLEKHA4/TLE2/CTDNEP1/IGFBP2/IGFBP6/PPM1A/VCP/LGR4	9
GO:0000413	protein peptidyl-prolyl isomerization	3/232	29/18614	0.00549837	0.194791	0.180824	FKBP11/FKBP2/FKBP1A	3
GO:0042692	muscle cell differentiation	12/232	410/18614	0.00550897	0.194791	0.180824	TNNT1/OLFM2/LMNA/ACTL8/SLC9A1/CD9/CFLAR/TBX3/ACTN1/ACTG1/MMP14/FHL2	12
GO:0001541	ovarian follicle development	4/232	57/18614	0.00554137	0.194791	0.180824	MMP2/BAX/SOD1/MMP14	4
GO:0001706	endoderm formation	4/232	57/18614	0.00554137	0.194791	0.180824	MMP2/FN1/COL5A1/MMP14	4
GO:0048016	inositol phosphate-mediated signaling	4/232	57/18614	0.00554137	0.194791	0.180824	HOMER3/LMCD1/SLC9A1/FHL2	4
GO:0009612	response to mechanical stimulus	8/232	215/18614	0.00566364	0.196949	0.182826	MDK/MMP2/IGFBP2/SLC9A1/SERPINE2/CHI3L1/ACTG1/MMP14	8
GO:0044706	multi-multicellular organism process	8/232	216/18614	0.00582008	0.198277	0.18406	IGFBP7/MMP2/SOD1/IGFBP2/ITGA3/RPL29/SERPINE2/LIF	8
GO:0071453	cellular response to oxygen levels	7/232	172/18614	0.0058836	0.198277	0.18406	LMNA/SLC29A1/RGCC/SLC9A1/NOP53/CFLAR/TMBIM6	7
GO:0045185	maintenance of protein location	5/232	92/18614	0.00588579	0.198277	0.18406	NBL1/FLNA/KDELR3/TMSB10/TSPO	5
GO:1901798	positive regulation of signal transduction by p53 class mediator	3/232	30/18614	0.0060538	0.198815	0.184559	UBB/RPS7/SPRED1	3
GO:2001242	regulation of intrinsic apoptotic signaling pathway	7/232	173/18614	0.00606848	0.198815	0.184559	BAX/SOD1/PLAUR/UBB/RPS7/TMBIM6/SELENOS	7
GO:1903035	negative regulation of response to wounding	5/232	93/18614	0.00615851	0.198815	0.184559	CD109/MDK/PLAUR/CD9/SERPINE2	5
GO:0030168	platelet activation	6/232	133/18614	0.00648516	0.198815	0.184559	CLIC1/FLNA/CD9/SERPINE2/ACTG1/F2R	6
GO:0014012	peripheral nervous system axon regeneration	2/232	10/18614	0.00651652	0.198815	0.184559	MMP2/TSPO	2
GO:0014866	skeletal myofibril assembly	2/232	10/18614	0.00651652	0.198815	0.184559	ACTL8/CFLAR	2
GO:0016479	negative regulation of transcription by RNA polymerase I	2/232	10/18614	0.00651652	0.198815	0.184559	FLNA/NOP53	2
GO:0055015	ventricular cardiac muscle cell development	2/232	10/18614	0.00651652	0.198815	0.184559	LMNA/FHL2	2
GO:2000347	positive regulation of hepatocyte proliferation	2/232	10/18614	0.00651652	0.198815	0.184559	MDK/CFLAR	2
GO:2000425	regulation of apoptotic cell clearance	2/232	10/18614	0.00651652	0.198815	0.184559	C2/TGM2	2
GO:1900024	regulation of substrate adhesion-dependent cell spreading	4/232	61/18614	0.00704397	0.210928	0.195803	MDK/FLNA/UNC13D/LIMS2	4
GO:1905517	macrophage migration	4/232	61/18614	0.00704397	0.210928	0.195803	MDK/MMP2/CD9/MMP14	4
GO:0061041	regulation of wound healing	6/232	137/18614	0.00746289	0.221422	0.205545	CD109/PLAUR/CD9/SERPINE2/ACTG1/F2R	6
GO:0031638	zymogen activation	4/232	63/18614	0.00788697	0.223985	0.207924	CTSL/PLAUR/SERPINE2/MMP14	4
GO:2001244	positive regulation of intrinsic apoptotic signaling pathway	4/232	63/18614	0.00788697	0.223985	0.207924	BAX/SOD1/UBB/RPS7	4
GO:0007614	short-term memory	2/232	11/18614	0.00789955	0.223985	0.207924	MDK/BRINP1	2
GO:0090085	regulation of protein deubiquitination	2/232	11/18614	0.00789955	0.223985	0.207924	NOP53/VCP	2
GO:0080111	DNA demethylation	3/232	33/18614	0.00791589	0.223985	0.207924	APOBEC3C/APOBEC3G/USP7	3
GO:0008406	gonad development	8/232	228/18614	0.00796483	0.223985	0.207924	A2M/MMP2/BAX/SOD1/UBB/RAB13/PTPRN/MMP14	8
GO:1903008	organelle disassembly	6/232	140/18614	0.008263	0.229996	0.213504	PLIN3/TSPO/PLIN2/GABARAPL2/VCP/FKBP8	6
GO:0034446	substrate adhesion-dependent cell spreading	5/232	100/18614	0.00832083	0.229996	0.213504	MDK/FLNA/FN1/UNC13D/LIMS2	5
GO:2001233	regulation of apoptotic signaling pathway	11/232	381/18614	0.00851605	0.230351	0.213833	CTSL/BAX/LMNA/SOD1/SLC25A6/PLAUR/UBB/CFLAR/RPS7/TMBIM6/SELENOS	11
GO:0006879	intracellular iron ion homeostasis	4/232	65/18614	0.00879367	0.230351	0.213833	SOD1/CP/NDFIP1/SLC40A1	4
GO:0006986	response to unfolded protein	6/232	142/18614	0.00882952	0.230351	0.213833	BAX/DNAJC4/TMBIM6/VCP/SELENOS/SERPINH1	6
GO:0051384	response to glucocorticoid	6/232	142/18614	0.00882952	0.230351	0.213833	A2M/MDK/ALPL/IGFBP7/IGFBP2/CFLAR	6
GO:1902074	response to salt	11/232	383/18614	0.00883644	0.230351	0.213833	ALPL/SOD1/TSPO/IGFBP2/TMBIM6/TGM2/HNRNPA1/ACTG1/ITPKA/RGS10/NEK7	11
GO:0045137	development of primary sexual characteristics	8/232	233/18614	0.00901536	0.230351	0.213833	A2M/MMP2/BAX/SOD1/UBB/RAB13/PTPRN/MMP14	8
GO:0007565	female pregnancy	7/232	187/18614	0.00913624	0.230351	0.213833	IGFBP7/MMP2/SOD1/IGFBP2/ITGA3/RPL29/LIF	7
GO:0042060	wound healing	12/232	439/18614	0.00925121	0.230351	0.213833	CD109/CLIC1/FLNA/PLAUR/CD9/COL5A1/CFLAR/SERPINE2/C6orf89/ACTG1/F2R/KRT6A	12
GO:0002551	mast cell chemotaxis	2/232	12/18614	0.00940207	0.230351	0.213833	VEGFB/RAC2	2
GO:0006216	cytidine catabolic process	2/232	12/18614	0.00940207	0.230351	0.213833	APOBEC3C/APOBEC3G	2
GO:0009972	cytidine deamination	2/232	12/18614	0.00940207	0.230351	0.213833	APOBEC3C/APOBEC3G	2
GO:0016554	cytidine to uridine editing	2/232	12/18614	0.00940207	0.230351	0.213833	APOBEC3C/APOBEC3G	2
GO:0046087	cytidine metabolic process	2/232	12/18614	0.00940207	0.230351	0.213833	APOBEC3C/APOBEC3G	2
GO:0090331	negative regulation of platelet aggregation	2/232	12/18614	0.00940207	0.230351	0.213833	CD9/SERPINE2	2
GO:1904667	negative regulation of ubiquitin protein ligase activity	2/232	12/18614	0.00940207	0.230351	0.213833	RPS7/RPL5	2
GO:0010466	negative regulation of peptidase activity	8/232	236/18614	0.00969348	0.235705	0.218803	CD109/A2M/ECM1/PLAUR/CST3/PRDX5/SERPINE2/SERPINH1	8
GO:0009895	negative regulation of catabolic process	10/232	337/18614	0.00993152	0.237301	0.220285	FLNA/TSPO/NOP53/CST3/GABARAPL2/RPS7/SERPINE2/RPL5/ATRAID/USP7	10
GO:0051930	regulation of sensory perception of pain	3/232	36/18614	0.0100802	0.237301	0.220285	SPX/SLC9A1/F2R	3
GO:0051931	regulation of sensory perception	3/232	36/18614	0.0100802	0.237301	0.220285	SPX/SLC9A1/F2R	3
GO:1905332	positive regulation of morphogenesis of an epithelium	3/232	36/18614	0.0100802	0.237301	0.220285	MDK/LGR4/LIF	3
GO:0030111	regulation of Wnt signaling pathway	10/232	338/18614	0.010126	0.237301	0.220285	MDK/PLEKHA4/TLE2/CTDNEP1/IGFBP2/ITGA3/IGFBP6/PPM1A/VCP/LGR4	10
GO:0007160	cell-matrix adhesion	8/232	239/18614	0.0104089	0.239206	0.222053	TRIP6/FN1/SLC9A1/ITGA3/ACTN1/ACTG1/MMP14/ZYX	8
GO:0014015	positive regulation of gliogenesis	4/232	69/18614	0.0108054	0.239206	0.222053	MDK/TSPO/SERPINE2/LIF	4
GO:0042273	ribosomal large subunit biogenesis	4/232	69/18614	0.0108054	0.239206	0.222053	MALSU1/NOP53/RPL5/NPM1	4
GO:0034110	regulation of homotypic cell-cell adhesion	3/232	37/18614	0.0108704	0.239206	0.222053	PLAUR/CD9/SERPINE2	3
GO:0002638	negative regulation of immunoglobulin production	2/232	13/18614	0.0110209	0.239206	0.222053	NDFIP1/TMBIM6	2
GO:0007183	SMAD protein complex assembly	2/232	13/18614	0.0110209	0.239206	0.222053	PPM1A/FKBP1A	2
GO:0021681	cerebellar granular layer development	2/232	13/18614	0.0110209	0.239206	0.222053	MDK/SERPINE2	2
GO:0035865	cellular response to potassium ion	2/232	13/18614	0.0110209	0.239206	0.222053	SOD1/NEK7	2
GO:0045006	DNA deamination	2/232	13/18614	0.0110209	0.239206	0.222053	APOBEC3C/APOBEC3G	2
GO:0071888	macrophage apoptotic process	2/232	13/18614	0.0110209	0.239206	0.222053	CTSL/SELENOS	2
GO:2001046	positive regulation of integrin-mediated signaling pathway	2/232	13/18614	0.0110209	0.239206	0.222053	FLNA/LIMS2	2
GO:0030193	regulation of blood coagulation	4/232	70/18614	0.0113508	0.240446	0.223205	PLAUR/CD9/SERPINE2/F2R	4
GO:0030239	myofibril assembly	4/232	70/18614	0.0113508	0.240446	0.223205	TNNT1/ACTL8/CFLAR/ACTG1	4
GO:0043627	response to estrogen	4/232	70/18614	0.0113508	0.240446	0.223205	MMP2/IGFBP2/ARID5A/MMP14	4
GO:0031644	regulation of nervous system process	6/232	150/18614	0.0113755	0.240446	0.223205	NPTX2/HOMER3/SPX/MYRF/SLC9A1/F2R	6
GO:0051346	negative regulation of hydrolase activity	10/232	345/18614	0.0115699	0.241553	0.224232	CD109/A2M/ECM1/PLAUR/CST3/PRDX5/TMBIM6/FKBP1A/SERPINE2/SERPINH1	10
GO:0035510	DNA dealkylation	3/232	38/18614	0.0116955	0.241553	0.224232	APOBEC3C/APOBEC3G/USP7	3
GO:0010821	regulation of mitochondrion organization	6/232	151/18614	0.0117266	0.241553	0.224232	BAX/LMNA/SLC25A6/PLAUR/TSPO/FKBP8	6
GO:1903844	regulation of cellular response to transforming growth factor beta stimulus	6/232	151/18614	0.0117266	0.241553	0.224232	CD109/ITGA3/CFLAR/PPM1A/FKBP1A/SPRED1	6
GO:0055002	striated muscle cell development	4/232	71/18614	0.0119137	0.243854	0.226368	TNNT1/ACTL8/CFLAR/ACTG1	4
GO:0090263	positive regulation of canonical Wnt signaling pathway	5/232	110/18614	0.0122483	0.248453	0.230637	PLEKHA4/CTDNEP1/PPM1A/VCP/LGR4	5
GO:1900046	regulation of hemostasis	4/232	72/18614	0.0124942	0.248453	0.230637	PLAUR/CD9/SERPINE2/F2R	4
GO:0006465	signal peptide processing	2/232	14/18614	0.012753	0.248453	0.230637	SPCS1/SEC11C	2
GO:0034111	negative regulation of homotypic cell-cell adhesion	2/232	14/18614	0.012753	0.248453	0.230637	CD9/SERPINE2	2
GO:0046131	pyrimidine ribonucleoside metabolic process	2/232	14/18614	0.012753	0.248453	0.230637	APOBEC3C/APOBEC3G	2
GO:0046133	pyrimidine ribonucleoside catabolic process	2/232	14/18614	0.012753	0.248453	0.230637	APOBEC3C/APOBEC3G	2
GO:0048711	positive regulation of astrocyte differentiation	2/232	14/18614	0.012753	0.248453	0.230637	SERPINE2/LIF	2
GO:0055012	ventricular cardiac muscle cell differentiation	2/232	14/18614	0.012753	0.248453	0.230637	LMNA/FHL2	2
GO:0007229	integrin-mediated signaling pathway	5/232	112/18614	0.0131619	0.254337	0.236099	FLNA/FN1/ITGA3/ZYX/LIMS2	5
GO:0001935	endothelial cell proliferation	7/232	201/18614	0.0132123	0.254337	0.236099	MDK/VEGFB/ECM1/SPARC/RGCC/SLC39A9/MMP14	7
GO:0001649	osteoblast differentiation	8/232	250/18614	0.0133701	0.254347	0.236109	CLIC1/TPM4/ALPL/PDLIM7/IGFBP3/LGR4/ATRAID/FHL2	8
GO:0016485	protein processing	8/232	250/18614	0.0133701	0.254347	0.236109	SPCS1/CTSL/APH1B/PLAUR/MYRF/SERPINE2/SEC11C/MMP14	8
GO:0097193	intrinsic apoptotic signaling pathway	9/232	301/18614	0.0134857	0.255045	0.236757	BAX/SOD1/PLAUR/UBB/RPS7/TMBIM6/PHLDA3/ZNF385B/SELENOS	9
GO:0002062	chondrocyte differentiation	5/232	113/18614	0.0136356	0.25638	0.237996	MDK/ECM1/ARID5A/SERPINH1/ADAMTS7	5
GO:0050818	regulation of coagulation	4/232	75/18614	0.0143431	0.265174	0.24616	PLAUR/CD9/SERPINE2/F2R	4
GO:0010889	regulation of sequestering of triglyceride	2/232	15/18614	0.0145952	0.265174	0.24616	PLIN3/PLIN2	2
GO:0060347	heart trabecula formation	2/232	15/18614	0.0145952	0.265174	0.24616	FKBP1A/FHL2	2
GO:0070885	negative regulation of calcineurin-NFAT signaling cascade	2/232	15/18614	0.0145952	0.265174	0.24616	HOMER3/FHL2	2
GO:0097531	mast cell migration	2/232	15/18614	0.0145952	0.265174	0.24616	VEGFB/RAC2	2
GO:0106057	negative regulation of calcineurin-mediated signaling	2/232	15/18614	0.0145952	0.265174	0.24616	HOMER3/FHL2	2
GO:0048762	mesenchymal cell differentiation	8/232	255/18614	0.0149026	0.269247	0.24994	MDK/FLNA/RGCC/S100A4/FN1/RPS7/TBX3/SPRED1	8
GO:1903036	positive regulation of response to wounding	4/232	76/18614	0.0149958	0.269424	0.250105	MDK/FLNA/ACTG1/F2R	4
GO:0010951	negative regulation of endopeptidase activity	6/232	160/18614	0.0152372	0.27225	0.252728	A2M/PLAUR/CST3/PRDX5/SERPINE2/SERPINH1	6
GO:0042176	regulation of protein catabolic process	10/232	361/18614	0.0154519	0.274568	0.25488	FLNA/NOP53/CST3/GABARAPL2/UBB/NDFIP1/VCP/SERPINE2/ATRAID/USP7	10
GO:0051017	actin filament bundle assembly	6/232	161/18614	0.0156677	0.276881	0.257028	FLNA/RGCC/SLC9A1/ACTN1/ACTG1/ZYX	6
GO:0045687	positive regulation of glial cell differentiation	3/232	43/18614	0.0163513	0.281607	0.261414	MDK/SERPINE2/LIF	3
GO:0061045	negative regulation of wound healing	4/232	78/18614	0.0163567	0.281607	0.261414	CD109/PLAUR/CD9/SERPINE2	4
GO:0050678	regulation of epithelial cell proliferation	11/232	419/18614	0.0163575	0.281607	0.261414	CD109/MDK/VEGFB/ECM1/SPARC/BAX/RGCC/CFLAR/SLC39A9/PTPRN/LIMS2	11
GO:0006825	copper ion transport	2/232	16/18614	0.0165446	0.281607	0.261414	COX17/CP	2
GO:0044849	estrous cycle	2/232	16/18614	0.0165446	0.281607	0.261414	MDK/CA12	2
GO:0045869	negative regulation of single stranded viral RNA replication via double stranded DNA intermediate	2/232	16/18614	0.0165446	0.281607	0.261414	APOBEC3C/APOBEC3G	2
GO:0046135	pyrimidine nucleoside catabolic process	2/232	16/18614	0.0165446	0.281607	0.261414	APOBEC3C/APOBEC3G	2
GO:0032869	cellular response to insulin stimulus	7/232	211/18614	0.0168297	0.284959	0.264526	SLC9A1/PKM/CTSD/CFLAR/RAB13/SELENOS/IRS1	7
GO:0060070	canonical Wnt signaling pathway	9/232	313/18614	0.0169763	0.285019	0.264582	MDK/PLEKHA4/TLE2/CTDNEP1/IGFBP2/IGFBP6/PPM1A/VCP/LGR4	9
GO:0035966	response to topologically incorrect protein	6/232	164/18614	0.0170095	0.285019	0.264582	BAX/DNAJC4/TMBIM6/VCP/SELENOS/SERPINH1	6
GO:1905521	regulation of macrophage migration	3/232	44/18614	0.0173897	0.289797	0.269017	MDK/CD9/MMP14	3
GO:0061572	actin filament bundle organization	6/232	165/18614	0.0174738	0.289797	0.269017	FLNA/RGCC/SLC9A1/ACTN1/ACTG1/ZYX	6
GO:0070972	protein localization to endoplasmic reticulum	4/232	80/18614	0.0177927	0.292909	0.271906	KDELR3/SPCS1/BTF3/GABARAPL2	4
GO:0043500	muscle adaptation	5/232	121/18614	0.0178426	0.292909	0.271906	TNNT1/LMCD1/LMNA/SLC9A1/CFLAR	5
GO:0031960	response to corticosteroid	6/232	166/18614	0.0179468	0.293131	0.272112	A2M/MDK/ALPL/IGFBP7/IGFBP2/CFLAR	6
GO:0045216	cell-cell junction organization	7/232	214/18614	0.0180393	0.293162	0.272141	FLNA/CD9/RAB13/SLC39A9/ACTG1/F2R/LIMS2	7
GO:0014067	negative regulation of phosphatidylinositol 3-kinase signaling	2/232	17/18614	0.0185983	0.299238	0.277781	NOP53/SERPINE2	2
GO:2001267	regulation of cysteine-type endopeptidase activity involved in apoptotic signaling pathway	2/232	17/18614	0.0185983	0.299238	0.277781	BAX/PLAUR	2
GO:0046661	male sex differentiation	6/232	168/18614	0.0189189	0.30289	0.281171	BAX/UBB/RAB13/TBX3/LGR4/MMP14	6
GO:0050848	regulation of calcium-mediated signaling	4/232	82/18614	0.0193049	0.307547	0.285494	HOMER3/LMCD1/SLC9A1/FHL2	4
GO:0010712	regulation of collagen metabolic process	3/232	46/18614	0.0195747	0.307873	0.285797	RGCC/CST3/F2R	3
GO:0007492	endoderm development	4/232	83/18614	0.0200898	0.307873	0.285797	MMP2/FN1/COL5A1/MMP14	4
GO:0072527	pyrimidine-containing compound metabolic process	4/232	83/18614	0.0200898	0.307873	0.285797	NME4/APOBEC3C/APOBEC3G/CMPK1	4
GO:0042391	regulation of membrane potential	11/232	433/18614	0.0203125	0.307873	0.285797	GPR88/CLIC1/FLNA/BAX/SOD1/SLC29A1/TSPO/SLC9A1/UBB/VCP/MYH14	11
GO:0022407	regulation of cell-cell adhesion	12/232	491/18614	0.0206107	0.307873	0.285797	MDK/FXYD5/CD70/LGALS1/PLAUR/RGCC/IGFBP2/CD9/NDFIP1/SERPINE2/SOX12/CCDC88B	12
GO:0046677	response to antibiotic	3/232	47/18614	0.0207214	0.307873	0.285797	ALPL/SOD1/SLC9A1	3
GO:0048806	genitalia development	3/232	47/18614	0.0207214	0.307873	0.285797	BAX/TBX3/LGR4	3
GO:0090199	regulation of release of cytochrome c from mitochondria	3/232	47/18614	0.0207214	0.307873	0.285797	BAX/LMNA/PLAUR	3
GO:0010522	regulation of calcium ion transport into cytosol	2/232	18/18614	0.0207533	0.307873	0.285797	BAX/TMBIM6	2
GO:0010755	regulation of plasminogen activation	2/232	18/18614	0.0207533	0.307873	0.285797	PLAUR/SERPINE2	2
GO:0030730	sequestering of triglyceride	2/232	18/18614	0.0207533	0.307873	0.285797	PLIN3/PLIN2	2
GO:0035234	ectopic germ cell programmed cell death	2/232	18/18614	0.0207533	0.307873	0.285797	BAX/SOD1	2
GO:0035864	response to potassium ion	2/232	18/18614	0.0207533	0.307873	0.285797	SOD1/NEK7	2
GO:0043217	myelin maintenance	2/232	18/18614	0.0207533	0.307873	0.285797	SOD1/MYRF	2
GO:0090594	inflammatory response to wounding	2/232	18/18614	0.0207533	0.307873	0.285797	MDK/F2R	2
GO:0010927	cellular component assembly involved in morphogenesis	5/232	126/18614	0.020865	0.308117	0.286023	TNNT1/ACTL8/CD9/CFLAR/ACTG1	5
GO:0001837	epithelial to mesenchymal transition	6/232	172/18614	0.02097	0.308258	0.286155	MDK/FLNA/RGCC/S100A4/TBX3/SPRED1	6
GO:0032868	response to insulin	8/232	272/18614	0.021071	0.308342	0.286233	ALPL/SLC9A1/PKM/CTSD/CFLAR/RAB13/SELENOS/IRS1	8
GO:0035794	positive regulation of mitochondrial membrane permeability	3/232	48/18614	0.0219043	0.319093	0.296212	BAX/SLC25A6/SLC9A1	3
GO:0007596	blood coagulation	7/232	224/18614	0.0225125	0.323497	0.300301	CLIC1/FLNA/PLAUR/CD9/SERPINE2/ACTG1/F2R	7
GO:0048732	gland development	11/232	441/18614	0.0228682	0.323497	0.300301	MDK/MMP2/BAX/SOD1/SLC29A1/TSPO/CFLAR/SERPINE2/TBX3/TGM2/LIMS2	11
GO:0010544	negative regulation of platelet activation	2/232	19/18614	0.0230069	0.323497	0.300301	CD9/SERPINE2	2
GO:0016553	base conversion or substitution editing	2/232	19/18614	0.0230069	0.323497	0.300301	APOBEC3C/APOBEC3G	2
GO:0030540	female genitalia development	2/232	19/18614	0.0230069	0.323497	0.300301	BAX/TBX3	2
GO:0045091	regulation of single stranded viral RNA replication via double stranded DNA intermediate	2/232	19/18614	0.0230069	0.323497	0.300301	APOBEC3C/APOBEC3G	2
GO:0071625	vocalization behavior	2/232	19/18614	0.0230069	0.323497	0.300301	BRINP1/MYH14	2
GO:2000434	regulation of protein neddylation	2/232	19/18614	0.0230069	0.323497	0.300301	RPL5/COPS3	2
GO:0042149	cellular response to glucose starvation	3/232	49/18614	0.0231234	0.323728	0.300515	PLIN3/PLIN2/HNRNPA1	3
GO:0002685	regulation of leukocyte migration	7/232	227/18614	0.0239919	0.334438	0.310457	MDK/NBL1/VEGFB/RAC2/ECM1/CD9/MMP14	7
GO:0030195	negative regulation of blood coagulation	3/232	50/18614	0.0243788	0.336104	0.312003	PLAUR/CD9/SERPINE2	3
GO:0032102	negative regulation of response to external stimulus	11/232	446/18614	0.0245808	0.336104	0.312003	CD109/A2M/MDK/NBL1/SPX/SOD1/PLAUR/CD9/NDFIP1/SERPINE2/SELENOS	11
GO:0050817	coagulation	7/232	229/18614	0.0250145	0.336104	0.312003	CLIC1/FLNA/PLAUR/CD9/SERPINE2/ACTG1/F2R	7
GO:0055072	iron ion homeostasis	4/232	89/18614	0.0252111	0.336104	0.312003	SOD1/CP/NDFIP1/SLC40A1	4
GO:0039692	single stranded viral RNA replication via double stranded DNA intermediate	2/232	20/18614	0.0253563	0.336104	0.312003	APOBEC3C/APOBEC3G	2
GO:0042454	ribonucleoside catabolic process	2/232	20/18614	0.0253563	0.336104	0.312003	APOBEC3C/APOBEC3G	2
GO:0042985	negative regulation of amyloid precursor protein biosynthetic process	2/232	20/18614	0.0253563	0.336104	0.312003	ITM2B/ITM2A	2
GO:0055064	chloride ion homeostasis	2/232	20/18614	0.0253563	0.336104	0.312003	SLC12A8/CA12	2
GO:0071243	cellular response to arsenic-containing substance	2/232	20/18614	0.0253563	0.336104	0.312003	VCP/HNRNPA1	2
GO:0072234	metanephric nephron tubule development	2/232	20/18614	0.0253563	0.336104	0.312003	LGR4/LIF	2
GO:1902236	negative regulation of endoplasmic reticulum stress-induced intrinsic apoptotic signaling pathway	2/232	20/18614	0.0253563	0.336104	0.312003	TMBIM6/SELENOS	2
GO:0007599	hemostasis	7/232	230/18614	0.0255369	0.336104	0.312003	CLIC1/FLNA/PLAUR/CD9/SERPINE2/ACTG1/F2R	7
GO:1903050	regulation of proteolysis involved in protein catabolic process	7/232	230/18614	0.0255369	0.336104	0.312003	NOP53/GABARAPL2/UBB/RPS7/VCP/RPL5/USP7	7
GO:1900047	negative regulation of hemostasis	3/232	51/18614	0.0256703	0.336104	0.312003	PLAUR/CD9/SERPINE2	3
GO:1901799	negative regulation of proteasomal protein catabolic process	3/232	51/18614	0.0256703	0.336104	0.312003	NOP53/GABARAPL2/USP7	3
GO:0050769	positive regulation of neurogenesis	7/232	232/18614	0.0266039	0.344448	0.319749	MDK/TSPO/FN1/SERPINE2/TGM2/ITPKA/LIF	7
GO:0010543	regulation of platelet activation	3/232	52/18614	0.0269979	0.344448	0.319749	FLNA/CD9/SERPINE2	3
GO:0022602	ovulation cycle process	3/232	52/18614	0.0269979	0.344448	0.319749	A2M/MMP2/PTPRN	3
GO:0031103	axon regeneration	3/232	52/18614	0.0269979	0.344448	0.319749	FLNA/MMP2/TSPO	3
GO:0043467	regulation of generation of precursor metabolites and energy	5/232	135/18614	0.0271092	0.344448	0.319749	COX17/NOP53/VCP/SELENOS/IRS1	5
GO:0051651	maintenance of location in cell	7/232	233/18614	0.0271487	0.344448	0.319749	FLNA/KDELR3/BAX/TMSB10/TSPO/FKBP1A/F2R	7
GO:2001234	negative regulation of apoptotic signaling pathway	7/232	233/18614	0.0271487	0.344448	0.319749	BAX/LMNA/SLC25A6/PLAUR/CFLAR/TMBIM6/SELENOS	7
GO:2000116	regulation of cysteine-type endopeptidase activity	7/232	234/18614	0.027701	0.344448	0.319749	BAX/PLAUR/CTSD/CST3/PRDX5/VCP/F2R	7
GO:0050849	negative regulation of calcium-mediated signaling	2/232	21/18614	0.0277987	0.344448	0.319749	HOMER3/FHL2	2
GO:0070584	mitochondrion morphogenesis	2/232	21/18614	0.0277987	0.344448	0.319749	BAX/MYH14	2
GO:0070886	positive regulation of calcineurin-NFAT signaling cascade	2/232	21/18614	0.0277987	0.344448	0.319749	LMCD1/SLC9A1	2
GO:0097062	dendritic spine maintenance	2/232	21/18614	0.0277987	0.344448	0.319749	ITGA3/ITPKA	2
GO:0098962	regulation of postsynaptic neurotransmitter receptor activity	2/232	21/18614	0.0277987	0.344448	0.319749	NPTX2/HOMER3	2
GO:0106058	positive regulation of calcineurin-mediated signaling	2/232	21/18614	0.0277987	0.344448	0.319749	LMCD1/SLC9A1	2
GO:0060348	bone development	7/232	235/18614	0.028261	0.346118	0.3213	ECM1/FLNA/ALPL/SERPINH1/TGM2/MMP14/ADAMTS7	7
GO:0010823	negative regulation of mitochondrion organization	3/232	53/18614	0.0283616	0.346118	0.3213	LMNA/SLC25A6/TSPO	3
GO:0035065	regulation of histone acetylation	3/232	53/18614	0.0283616	0.346118	0.3213	SDR16C5/ARID5A/LIF	3
GO:1905710	positive regulation of membrane permeability	3/232	53/18614	0.0283616	0.346118	0.3213	BAX/SLC25A6/SLC9A1	3
GO:0001936	regulation of endothelial cell proliferation	6/232	185/18614	0.0286628	0.347174	0.32228	MDK/VEGFB/ECM1/SPARC/RGCC/SLC39A9	6
GO:0010952	positive regulation of peptidase activity	6/232	185/18614	0.0286628	0.347174	0.32228	CTSL/BAX/APH1B/CTSD/VCP/F2R	6
GO:0009100	glycoprotein metabolic process	10/232	401/18614	0.029312	0.353713	0.32835	VEGFB/CTSL/ITM2B/CST3/B3GNT3/NUDT14/GALNT5/ITM2A/PHLDA1/ADAMTS7	10
GO:0050819	negative regulation of coagulation	3/232	54/18614	0.0297613	0.357799	0.332143	PLAUR/CD9/SERPINE2	3
GO:1903322	positive regulation of protein modification by small protein conjugation or removal	5/232	139/18614	0.0302281	0.358	0.332329	NOP53/UBB/NDFIP1/VCP/FKBP1A	5
GO:0032069	regulation of nuclease activity	2/232	22/18614	0.0303315	0.358	0.332329	TMBIM6/NPM1	2
GO:0051444	negative regulation of ubiquitin-protein transferase activity	2/232	22/18614	0.0303315	0.358	0.332329	RPS7/RPL5	2
GO:0055081	monoatomic anion homeostasis	2/232	22/18614	0.0303315	0.358	0.332329	SLC12A8/CA12	2
GO:2001044	regulation of integrin-mediated signaling pathway	2/232	22/18614	0.0303315	0.358	0.332329	FLNA/LIMS2	2
GO:2001235	positive regulation of apoptotic signaling pathway	5/232	140/18614	0.0310416	0.361615	0.335686	CTSL/BAX/SOD1/UBB/RPS7	5
GO:0042982	amyloid precursor protein metabolic process	4/232	95/18614	0.0310517	0.361615	0.335686	ITM2B/APH1B/FKBP1A/ITM2A	4
GO:0009116	nucleoside metabolic process	3/232	55/18614	0.0311969	0.361615	0.335686	NME4/APOBEC3C/APOBEC3G	3
GO:0014888	striated muscle adaptation	3/232	55/18614	0.0311969	0.361615	0.335686	TNNT1/LMNA/CFLAR	3
GO:0042743	hydrogen peroxide metabolic process	3/232	55/18614	0.0311969	0.361615	0.335686	RAC2/SOD1/PRDX5	3
GO:0097529	myeloid leukocyte migration	7/232	241/18614	0.0317823	0.366774	0.340474	MDK/NBL1/VEGFB/RAC2/MMP2/CD9/MMP14	7
GO:0031056	regulation of histone modification	5/232	141/18614	0.0318687	0.366774	0.340474	LMNA/SDR16C5/ARID5A/C6orf89/LIF	5
GO:0031099	regeneration	6/232	190/18614	0.0320585	0.366781	0.340481	MDK/FLNA/MMP2/TSPO/CD9/CFLAR	6
GO:0043502	regulation of muscle adaptation	4/232	96/18614	0.0320962	0.366781	0.340481	TNNT1/LMCD1/LMNA/SLC9A1	4
GO:0006925	inflammatory cell apoptotic process	2/232	23/18614	0.0329521	0.370024	0.343492	CTSL/SELENOS	2
GO:0009220	pyrimidine ribonucleotide biosynthetic process	2/232	23/18614	0.0329521	0.370024	0.343492	NME4/CMPK1	2
GO:0031065	positive regulation of histone deacetylation	2/232	23/18614	0.0329521	0.370024	0.343492	SDR16C5/C6orf89	2
GO:0072170	metanephric tubule development	2/232	23/18614	0.0329521	0.370024	0.343492	LGR4/LIF	2
GO:0072243	metanephric nephron epithelium development	2/232	23/18614	0.0329521	0.370024	0.343492	LGR4/LIF	2
GO:0034620	cellular response to unfolded protein	4/232	98/18614	0.0342463	0.383227	0.355747	BAX/TMBIM6/VCP/SELENOS	4
GO:0014065	phosphatidylinositol 3-kinase signaling	5/232	144/18614	0.0344325	0.383982	0.356449	FN1/NOP53/SERPINE2/IRS1/F2R	5
GO:0006213	pyrimidine nucleoside metabolic process	2/232	24/18614	0.0356579	0.387623	0.359828	APOBEC3C/APOBEC3G	2
GO:0030539	male genitalia development	2/232	24/18614	0.0356579	0.387623	0.359828	TBX3/LGR4	2
GO:0045932	negative regulation of muscle contraction	2/232	24/18614	0.0356579	0.387623	0.359828	TNNT1/SOD1	2
GO:0072202	cell differentiation involved in metanephros development	2/232	24/18614	0.0356579	0.387623	0.359828	LGR4/LIF	2
GO:0001836	release of cytochrome c from mitochondria	3/232	58/18614	0.0357179	0.387623	0.359828	BAX/LMNA/PLAUR	3
GO:0006956	complement activation	3/232	58/18614	0.0357179	0.387623	0.359828	A2M/C2/RGCC	3
GO:0043616	keratinocyte proliferation	3/232	58/18614	0.0357179	0.387623	0.359828	CD109/MDK/SDR16C5	3
GO:0090311	regulation of protein deacetylation	3/232	58/18614	0.0357179	0.387623	0.359828	SDR16C5/C6orf89/SPRED1	3
GO:0030177	positive regulation of Wnt signaling pathway	5/232	146/18614	0.0362108	0.391658	0.363574	PLEKHA4/CTDNEP1/PPM1A/VCP/LGR4	5
GO:0007369	gastrulation	6/232	196/18614	0.0364667	0.391931	0.363827	ETS2/MMP2/FN1/COL5A1/ITGA3/MMP14	6
GO:0030512	negative regulation of transforming growth factor beta receptor signaling pathway	4/232	100/18614	0.0364784	0.391931	0.363827	CD109/PPM1A/FKBP1A/SPRED1	4
GO:0008347	glial cell migration	3/232	59/18614	0.0372958	0.395925	0.367535	TSPO/CD9/MMP14	3
GO:0031102	neuron projection regeneration	3/232	59/18614	0.0372958	0.395925	0.367535	FLNA/MMP2/TSPO	3
GO:1903053	regulation of extracellular matrix organization	3/232	59/18614	0.0372958	0.395925	0.367535	RGCC/CST3/CFLAR	3
GO:0031667	response to nutrient levels	11/232	477/18614	0.0373399	0.395925	0.367535	A2M/PLIN3/ALPL/BAX/SPX/SOD1/TSPO/IGFBP2/PLIN2/GABARAPL2/HNRNPA1	11
GO:0017015	regulation of transforming growth factor beta receptor signaling pathway	5/232	148/18614	0.0380448	0.395973	0.36758	CD109/ITGA3/PPM1A/FKBP1A/SPRED1	5
GO:0000027	ribosomal large subunit assembly	2/232	25/18614	0.0384464	0.395973	0.36758	NOP53/RPL5	2
GO:0009164	nucleoside catabolic process	2/232	25/18614	0.0384464	0.395973	0.36758	APOBEC3C/APOBEC3G	2
GO:0010561	negative regulation of glycoprotein biosynthetic process	2/232	25/18614	0.0384464	0.395973	0.36758	ITM2B/ITM2A	2
GO:0010623	programmed cell death involved in cell development	2/232	25/18614	0.0384464	0.395973	0.36758	BAX/SOD1	2
GO:0043501	skeletal muscle adaptation	2/232	25/18614	0.0384464	0.395973	0.36758	TNNT1/CFLAR	2
GO:0046628	positive regulation of insulin receptor signaling pathway	2/232	25/18614	0.0384464	0.395973	0.36758	CTSD/IRS1	2
GO:0072273	metanephric nephron morphogenesis	2/232	25/18614	0.0384464	0.395973	0.36758	LGR4/LIF	2
GO:0090023	positive regulation of neutrophil chemotaxis	2/232	25/18614	0.0384464	0.395973	0.36758	MDK/RAC2	2
GO:0042255	ribosome assembly	3/232	60/18614	0.038909	0.398202	0.369648	NOP53/RPL5/NPM1	3
GO:0060350	endochondral bone morphogenesis	3/232	60/18614	0.038909	0.398202	0.369648	ALPL/SERPINH1/MMP14	3
GO:0010959	regulation of metal ion transport	10/232	423/18614	0.0398956	0.406595	0.37744	FXYD5/FLNA/HOMER3/BAX/TSPO/SLC9A1/TMBIM6/FKBP1A/SERPINE2/F2R	10
GO:0010906	regulation of glucose metabolic process	4/232	103/18614	0.0399806	0.406595	0.37744	IGFBP3/SELENOS/IRS1/USP7	4
GO:0090257	regulation of muscle system process	7/232	254/18614	0.0403928	0.407965	0.378711	TNNT1/SPX/LMCD1/LMNA/SOD1/SLC9A1/F2R	7
GO:0002438	acute inflammatory response to antigenic stimulus	2/232	26/18614	0.0413152	0.407965	0.378711	A2M/SELENOS	2
GO:0021854	hypothalamus development	2/232	26/18614	0.0413152	0.407965	0.378711	BAX/UBB	2
GO:0031639	plasminogen activation	2/232	26/18614	0.0413152	0.407965	0.378711	PLAUR/SERPINE2	2
GO:1904353	regulation of telomere capping	2/232	26/18614	0.0413152	0.407965	0.378711	NEK7/USP7	2
GO:1905523	positive regulation of macrophage migration	2/232	26/18614	0.0413152	0.407965	0.378711	MDK/MMP14	2
GO:0051216	cartilage development	6/232	203/18614	0.0420798	0.407965	0.378711	MDK/ECM1/ARID5A/SERPINH1/CHI3L1/ADAMTS7	6
GO:0000768	syncytium formation by plasma membrane fusion	3/232	62/18614	0.0422402	0.407965	0.378711	CD109/CD9/CFLAR	3
GO:0022617	extracellular matrix disassembly	3/232	62/18614	0.0422402	0.407965	0.378711	MMP2/CST3/MMP14	3
GO:0046902	regulation of mitochondrial membrane permeability	3/232	62/18614	0.0422402	0.407965	0.378711	BAX/SLC25A6/SLC9A1	3
GO:0140253	cell-cell fusion	3/232	62/18614	0.0422402	0.407965	0.378711	CD109/CD9/CFLAR	3
GO:1903018	regulation of glycoprotein metabolic process	3/232	62/18614	0.0422402	0.407965	0.378711	ITM2B/CST3/ITM2A	3
GO:2000756	regulation of peptidyl-lysine acetylation	3/232	62/18614	0.0422402	0.407965	0.378711	SDR16C5/ARID5A/LIF	3
GO:0007162	negative regulation of cell adhesion	8/232	312/18614	0.0423022	0.407965	0.378711	MDK/FXYD5/MMP2/RGCC/CD9/NDFIP1/SERPINE2/MMP14	8
GO:0022411	cellular component disassembly	11/232	488/18614	0.0428188	0.407965	0.378711	PLIN3/MMP2/BAX/CTDNEP1/TSPO/PLIN2/CST3/GABARAPL2/VCP/MMP14/FKBP8	11
GO:0007292	female gamete generation	5/232	153/18614	0.0428751	0.407965	0.378711	MDK/MMP2/UBB/TOB2/PAQR5	5
GO:0043281	regulation of cysteine-type endopeptidase activity involved in apoptotic process	6/232	204/18614	0.0429237	0.407965	0.378711	BAX/PLAUR/CTSD/PRDX5/VCP/F2R	6
GO:1902075	cellular response to salt	6/232	204/18614	0.0429237	0.407965	0.378711	SOD1/TGM2/HNRNPA1/ITPKA/RGS10/NEK7	6
GO:0022408	negative regulation of cell-cell adhesion	6/232	205/18614	0.0437781	0.407965	0.378711	MDK/FXYD5/RGCC/CD9/NDFIP1/SERPINE2	6
GO:0033363	secretory granule organization	3/232	63/18614	0.0439579	0.407965	0.378711	SERPINE2/PTPRN/F2R	3
GO:0033692	cellular polysaccharide biosynthetic process	3/232	63/18614	0.0439579	0.407965	0.378711	B3GNT3/SELENOS/IRS1	3
GO:0070059	intrinsic apoptotic signaling pathway in response to endoplasmic reticulum stress	3/232	63/18614	0.0439579	0.407965	0.378711	BAX/TMBIM6/SELENOS	3
GO:0010884	positive regulation of lipid storage	2/232	27/18614	0.0442618	0.407965	0.378711	PLIN3/PLIN2	2
GO:0019228	neuronal action potential	2/232	27/18614	0.0442618	0.407965	0.378711	GPR88/MYH14	2
GO:0032967	positive regulation of collagen biosynthetic process	2/232	27/18614	0.0442618	0.407965	0.378711	RGCC/F2R	2
GO:0042983	amyloid precursor protein biosynthetic process	2/232	27/18614	0.0442618	0.407965	0.378711	ITM2B/ITM2A	2
GO:0042984	regulation of amyloid precursor protein biosynthetic process	2/232	27/18614	0.0442618	0.407965	0.378711	ITM2B/ITM2A	2
GO:0072207	metanephric epithelium development	2/232	27/18614	0.0442618	0.407965	0.378711	LGR4/LIF	2
GO:0090200	positive regulation of release of cytochrome c from mitochondria	2/232	27/18614	0.0442618	0.407965	0.378711	BAX/PLAUR	2
GO:1904666	regulation of ubiquitin protein ligase activity	2/232	27/18614	0.0442618	0.407965	0.378711	RPS7/RPL5	2
GO:0006940	regulation of smooth muscle contraction	3/232	64/18614	0.04571	0.407965	0.378711	SPX/SOD1/F2R	3
GO:0051893	regulation of focal adhesion assembly	3/232	64/18614	0.04571	0.407965	0.378711	SLC9A1/ACTG1/MMP14	3
GO:0090109	regulation of cell-substrate junction assembly	3/232	64/18614	0.04571	0.407965	0.378711	SLC9A1/ACTG1/MMP14	3
GO:0014013	regulation of gliogenesis	4/232	108/18614	0.0462288	0.407965	0.378711	MDK/TSPO/SERPINE2/LIF	4
GO:0032231	regulation of actin filament bundle assembly	4/232	108/18614	0.0462288	0.407965	0.378711	FLNA/RGCC/SLC9A1/ACTG1	4
GO:1901654	response to ketone	6/232	208/18614	0.0464052	0.407965	0.378711	A2M/IGFBP7/TSPO/CA9/CFLAR/SLC39A9	6
GO:0010976	positive regulation of neuron projection development	5/232	157/18614	0.0469936	0.407965	0.378711	MDK/FLNA/ITGA3/CFLAR/ITPKA	5
GO:1902105	regulation of leukocyte differentiation	8/232	319/18614	0.0470974	0.407965	0.378711	TMEM176B/MDK/SOD1/NDFIP1/TOB2/MMP14/LIF/SOX12	8
GO:0010528	regulation of transposition	2/232	28/18614	0.0472839	0.407965	0.378711	APOBEC3C/APOBEC3G	2
GO:0010529	negative regulation of transposition	2/232	28/18614	0.0472839	0.407965	0.378711	APOBEC3C/APOBEC3G	2
GO:0010714	positive regulation of collagen metabolic process	2/232	28/18614	0.0472839	0.407965	0.378711	RGCC/F2R	2
GO:0016540	protein autoprocessing	2/232	28/18614	0.0472839	0.407965	0.378711	CTSL/MYRF	2
GO:0030325	adrenal gland development	2/232	28/18614	0.0472839	0.407965	0.378711	MDK/TSPO	2
GO:0032104	regulation of response to extracellular stimulus	2/232	28/18614	0.0472839	0.407965	0.378711	BAX/SPX	2
GO:0032107	regulation of response to nutrient levels	2/232	28/18614	0.0472839	0.407965	0.378711	BAX/SPX	2
GO:0045116	protein neddylation	2/232	28/18614	0.0472839	0.407965	0.378711	RPL5/COPS3	2
GO:0060402	calcium ion transport into cytosol	2/232	28/18614	0.0472839	0.407965	0.378711	BAX/TMBIM6	2
GO:0071624	positive regulation of granulocyte chemotaxis	2/232	28/18614	0.0472839	0.407965	0.378711	MDK/RAC2	2
GO:1900078	positive regulation of cellular response to insulin stimulus	2/232	28/18614	0.0472839	0.407965	0.378711	CTSD/IRS1	2
GO:1903055	positive regulation of extracellular matrix organization	2/232	28/18614	0.0472839	0.407965	0.378711	RGCC/CFLAR	2
GO:0050863	regulation of T cell activation	9/232	377/18614	0.047296	0.407965	0.378711	MDK/CD70/RAC2/LGALS1/SOD1/IGFBP2/NDFIP1/SOX12/CCDC88B	9
GO:0019226	transmission of nerve impulse	3/232	65/18614	0.0474962	0.407965	0.378711	GPR88/SOD1/MYH14	3
GO:0032507	maintenance of protein location in cell	3/232	65/18614	0.0474962	0.407965	0.378711	KDELR3/TMSB10/TSPO	3
GO:0046888	negative regulation of hormone secretion	3/232	65/18614	0.0474962	0.407965	0.378711	TSPO/IRS1/LIF	3
GO:1905330	regulation of morphogenesis of an epithelium	3/232	65/18614	0.0474962	0.407965	0.378711	MDK/LGR4/LIF	3
GO:0030038	contractile actin filament bundle assembly	4/232	109/18614	0.04754	0.407965	0.378711	RGCC/SLC9A1/ACTG1/ZYX	4
GO:0043149	stress fiber assembly	4/232	109/18614	0.04754	0.407965	0.378711	RGCC/SLC9A1/ACTG1/ZYX	4
GO:1904035	regulation of epithelial cell apoptotic process	4/232	109/18614	0.04754	0.407965	0.378711	MDK/BAX/RGCC/CFLAR	4
GO:0019058	viral life cycle	8/232	320/18614	0.0478103	0.407965	0.378711	APOBEC3C/APOBEC3G/LGALS1/SPCS1/IFI27/CTSL/ANPEP/VCP	8
GO:0042063	gliogenesis	8/232	320/18614	0.0478103	0.407965	0.378711	MDK/SOD1/MYRF/TSPO/CD9/SERPINE2/MMP14/LIF	8
GO:0060485	mesenchyme development	8/232	320/18614	0.0478103	0.407965	0.378711	MDK/FLNA/RGCC/S100A4/FN1/RPS7/TBX3/SPRED1	8
GO:0031647	regulation of protein stability	8/232	322/18614	0.0492571	0.418607	0.388591	FLNA/CRTAP/LMNA/NOP53/RPS7/TBX3/RPL5/USP7	8
GO:0006949	syncytium formation	3/232	66/18614	0.0493165	0.418607	0.388591	CD109/CD9/CFLAR	3
GO:0051924	regulation of calcium ion transport	7/232	266/18614	0.0495802	0.419744	0.389647	HOMER3/BAX/TSPO/SLC9A1/TMBIM6/FKBP1A/F2R	7
GO:0008637	apoptotic mitochondrial changes	4/232	111/18614	0.050224	0.419912	0.389802	BAX/LMNA/SLC25A6/PLAUR	4
GO:0030970	retrograde protein transport, ER to cytosol	2/232	29/18614	0.0503791	0.419912	0.389802	VCP/SELENOS	2
GO:0035640	exploration behavior	2/232	29/18614	0.0503791	0.419912	0.389802	ITGA3/BRINP1	2
GO:0044342	type B pancreatic cell proliferation	2/232	29/18614	0.0503791	0.419912	0.389802	IGFBP3/PTPRN	2
GO:0072530	purine-containing compound transmembrane transport	2/232	29/18614	0.0503791	0.419912	0.389802	SLC25A6/SLC29A1	2
GO:1903513	endoplasmic reticulum to cytosol transport	2/232	29/18614	0.0503791	0.419912	0.389802	VCP/SELENOS	2
GO:0031396	regulation of protein ubiquitination	6/232	213/18614	0.0509975	0.421806	0.39156	TSPO/UBB/NDFIP1/RPS7/FKBP1A/RPL5	6
GO:0042098	T cell proliferation	6/232	213/18614	0.0509975	0.421806	0.39156	CD70/RAC2/BAX/IGFBP2/NDFIP1/CCDC88B	6
GO:0050821	protein stabilization	6/232	213/18614	0.0509975	0.421806	0.39156	FLNA/CRTAP/NOP53/RPS7/RPL5/USP7	6
GO:0070613	regulation of protein processing	3/232	67/18614	0.0511704	0.422156	0.391885	PLAUR/SERPINE2/MMP14	3
GO:0014066	regulation of phosphatidylinositol 3-kinase signaling	4/232	112/18614	0.0515967	0.42459	0.394144	FN1/NOP53/SERPINE2/F2R	4
GO:0006821	chloride transport	4/232	113/18614	0.0529898	0.428626	0.397892	CLIC1/TSPO/SLC12A8/CLCA2	4
GO:0006939	smooth muscle contraction	4/232	113/18614	0.0529898	0.428626	0.397892	SPX/SOD1/TBX3/F2R	4
GO:0005979	regulation of glycogen biosynthetic process	2/232	30/18614	0.0535452	0.428626	0.397892	SELENOS/IRS1	2
GO:0006882	intracellular zinc ion homeostasis	2/232	30/18614	0.0535452	0.428626	0.397892	SLC39A9/SLC39A13	2
GO:0010962	regulation of glucan biosynthetic process	2/232	30/18614	0.0535452	0.428626	0.397892	SELENOS/IRS1	2
GO:0034656	nucleobase-containing small molecule catabolic process	2/232	30/18614	0.0535452	0.428626	0.397892	APOBEC3C/APOBEC3G	2
GO:0035066	positive regulation of histone acetylation	2/232	30/18614	0.0535452	0.428626	0.397892	ARID5A/LIF	2
GO:0039694	viral RNA genome replication	2/232	30/18614	0.0535452	0.428626	0.397892	APOBEC3C/APOBEC3G	2
GO:0090312	positive regulation of protein deacetylation	2/232	30/18614	0.0535452	0.428626	0.397892	SDR16C5/C6orf89	2
GO:0090330	regulation of platelet aggregation	2/232	30/18614	0.0535452	0.428626	0.397892	CD9/SERPINE2	2
GO:0097066	response to thyroid hormone	2/232	30/18614	0.0535452	0.428626	0.397892	CTSL/C2	2
GO:0006081	cellular aldehyde metabolic process	3/232	69/18614	0.0549783	0.435133	0.403932	ALPL/IDH2/SDR16C5	3
GO:0010611	regulation of cardiac muscle hypertrophy	3/232	69/18614	0.0549783	0.435133	0.403932	LMCD1/LMNA/SLC9A1	3
GO:0061077	chaperone-mediated protein folding	3/232	69/18614	0.0549783	0.435133	0.403932	FKBP11/CRTAP/FKBP2	3
GO:0150116	regulation of cell-substrate junction organization	3/232	69/18614	0.0549783	0.435133	0.403932	SLC9A1/ACTG1/MMP14	3
GO:0021761	limbic system development	4/232	115/18614	0.0558369	0.435133	0.403932	MDK/BAX/UBB/TBX3	4
GO:0007179	transforming growth factor beta receptor signaling pathway	6/232	218/18614	0.0558591	0.435133	0.403932	CD109/ITGA3/PPM1A/FKBP1A/ZYX/SPRED1	6
GO:0140694	non-membrane-bounded organelle assembly	9/232	390/18614	0.0562412	0.435133	0.403932	FLNA/TNNT1/ACTL8/NOP53/CFLAR/ACTG1/RPL5/NEK7/NPM1	9
GO:0071560	cellular response to transforming growth factor beta stimulus	7/232	274/18614	0.0563869	0.435133	0.403932	CD109/ITGA3/CFLAR/PPM1A/FKBP1A/ZYX/SPRED1	7
GO:0001958	endochondral ossification	2/232	31/18614	0.0567799	0.435133	0.403932	ALPL/MMP14	2
GO:0006783	heme biosynthetic process	2/232	31/18614	0.0567799	0.435133	0.403932	TSPO/TMEM14B	2
GO:0009218	pyrimidine ribonucleotide metabolic process	2/232	31/18614	0.0567799	0.435133	0.403932	NME4/CMPK1	2
GO:0010667	negative regulation of cardiac muscle cell apoptotic process	2/232	31/18614	0.0567799	0.435133	0.403932	MDK/CFLAR	2
GO:0019886	antigen processing and presentation of exogenous peptide antigen via MHC class II	2/232	31/18614	0.0567799	0.435133	0.403932	CTSL/CTSD	2
GO:0036075	replacement ossification	2/232	31/18614	0.0567799	0.435133	0.403932	ALPL/MMP14	2
GO:0043304	regulation of mast cell degranulation	2/232	31/18614	0.0567799	0.435133	0.403932	RAC2/UNC13D	2
GO:0045987	positive regulation of smooth muscle contraction	2/232	31/18614	0.0567799	0.435133	0.403932	SPX/F2R	2
GO:0048873	homeostasis of number of cells within a tissue	2/232	31/18614	0.0567799	0.435133	0.403932	BAX/F2R	2
GO:0097205	renal filtration	2/232	31/18614	0.0567799	0.435133	0.403932	ITGA3/F2R	2
GO:0000271	polysaccharide biosynthetic process	3/232	70/18614	0.0569318	0.435266	0.404055	B3GNT3/SELENOS/IRS1	3
GO:0006476	protein deacetylation	4/232	116/18614	0.0572909	0.436979	0.405645	FLNA/SDR16C5/C6orf89/SPRED1	4
GO:0006457	protein folding	6/232	220/18614	0.0578795	0.440429	0.408848	FKBP11/CRTAP/FKBP2/DNAJC4/FKBP1A/FKBP8	6
GO:0050900	leukocyte migration	9/232	393/18614	0.0584514	0.442907	0.411148	MDK/NBL1/VEGFB/RAC2/ECM1/MMP2/CD9/ITGA3/MMP14	9
GO:0070265	necrotic cell death	3/232	71/18614	0.0589179	0.442907	0.411148	BAX/TSPO/CFLAR	3
GO:1903317	regulation of protein maturation	3/232	71/18614	0.0589179	0.442907	0.411148	PLAUR/SERPINE2/MMP14	3
GO:0002313	mature B cell differentiation involved in immune response	2/232	32/18614	0.0600811	0.442907	0.411148	LGALS1/ITM2A	2
GO:0003338	metanephros morphogenesis	2/232	32/18614	0.0600811	0.442907	0.411148	LGR4/LIF	2
GO:0006221	pyrimidine nucleotide biosynthetic process	2/232	32/18614	0.0600811	0.442907	0.411148	NME4/CMPK1	2
GO:0032196	transposition	2/232	32/18614	0.0600811	0.442907	0.411148	APOBEC3C/APOBEC3G	2
GO:0034389	lipid droplet organization	2/232	32/18614	0.0600811	0.442907	0.411148	PLIN3/PLIN2	2
GO:0035115	embryonic forelimb morphogenesis	2/232	32/18614	0.0600811	0.442907	0.411148	TBX3/ZNF358	2
GO:0046685	response to arsenic-containing substance	2/232	32/18614	0.0600811	0.442907	0.411148	VCP/HNRNPA1	2
GO:0046825	regulation of protein export from nucleus	2/232	32/18614	0.0600811	0.442907	0.411148	IFI27/PPM1A	2
GO:0061384	heart trabecula morphogenesis	2/232	32/18614	0.0600811	0.442907	0.411148	FKBP1A/FHL2	2
GO:1902235	regulation of endoplasmic reticulum stress-induced intrinsic apoptotic signaling pathway	2/232	32/18614	0.0600811	0.442907	0.411148	TMBIM6/SELENOS	2
GO:0030510	regulation of BMP signaling pathway	4/232	118/18614	0.0602595	0.442907	0.411148	NBL1/ITGA3/PPM1A/FKBP8	4
GO:0035967	cellular response to topologically incorrect protein	4/232	118/18614	0.0602595	0.442907	0.411148	BAX/TMBIM6/VCP/SELENOS	4
GO:0007568	aging	5/232	169/18614	0.060715	0.443847	0.412021	ALPL/MMP2/SOD1/TSPO/IGFBP2	5
GO:0090101	negative regulation of transmembrane receptor protein serine/threonine kinase signaling pathway	5/232	169/18614	0.060715	0.443847	0.412021	CD109/NBL1/PPM1A/FKBP1A/SPRED1	5
GO:0014743	regulation of muscle hypertrophy	3/232	72/18614	0.0609363	0.443847	0.412021	LMCD1/LMNA/SLC9A1	3
GO:0043954	cellular component maintenance	3/232	72/18614	0.0609363	0.443847	0.412021	ITGA3/ITPKA/F2R	3
GO:0030278	regulation of ossification	4/232	119/18614	0.0617739	0.447209	0.415142	MDK/ECM1/TOB2/ATRAID	4
GO:0051962	positive regulation of nervous system development	7/232	280/18614	0.0618557	0.447209	0.415142	MDK/TSPO/FN1/SERPINE2/TGM2/ITPKA/LIF	7
GO:0071559	response to transforming growth factor beta	7/232	280/18614	0.0618557	0.447209	0.415142	CD109/ITGA3/CFLAR/PPM1A/FKBP1A/ZYX/SPRED1	7
GO:0007009	plasma membrane organization	5/232	170/18614	0.061951	0.447209	0.415142	SOD1/DMKN/MYRF/CD9/COL5A1	5
GO:0042246	tissue regeneration	3/232	73/18614	0.0629868	0.448985	0.416791	MDK/CD9/CFLAR	3
GO:0070988	demethylation	3/232	73/18614	0.0629868	0.448985	0.416791	APOBEC3C/APOBEC3G/USP7	3
GO:0010950	positive regulation of endopeptidase activity	5/232	171/18614	0.0632013	0.448985	0.416791	BAX/APH1B/CTSD/VCP/F2R	5
GO:0002063	chondrocyte development	2/232	33/18614	0.0634466	0.448985	0.416791	ECM1/SERPINH1	2
GO:0002828	regulation of type 2 immune response	2/232	33/18614	0.0634466	0.448985	0.416791	ECM1/NDFIP1	2
GO:0010664	negative regulation of striated muscle cell apoptotic process	2/232	33/18614	0.0634466	0.448985	0.416791	MDK/CFLAR	2
GO:0033006	regulation of mast cell activation involved in immune response	2/232	33/18614	0.0634466	0.448985	0.416791	RAC2/UNC13D	2
GO:0048710	regulation of astrocyte differentiation	2/232	33/18614	0.0634466	0.448985	0.416791	SERPINE2/LIF	2
GO:1903715	regulation of aerobic respiration	2/232	33/18614	0.0634466	0.448985	0.416791	NOP53/VCP	2
GO:0016055	Wnt signaling pathway	10/232	461/18614	0.0638744	0.451026	0.418685	MDK/PLEKHA4/TLE2/CTDNEP1/IGFBP2/ITGA3/IGFBP6/PPM1A/VCP/LGR4	10
GO:0048015	phosphatidylinositol-mediated signaling	5/232	172/18614	0.0644657	0.454209	0.42164	FN1/NOP53/SERPINE2/IRS1/F2R	5
GO:0030282	bone mineralization	4/232	121/18614	0.0648627	0.456013	0.423315	ECM1/ALPL/LGR4/ATRAID	4
GO:2000573	positive regulation of DNA biosynthetic process	3/232	74/18614	0.0650689	0.456471	0.423739	RGCC/HNRNPA1/NEK7	3
GO:0198738	cell-cell signaling by wnt	10/232	463/18614	0.0653481	0.457407	0.424608	MDK/PLEKHA4/TLE2/CTDNEP1/IGFBP2/ITGA3/IGFBP6/PPM1A/VCP/LGR4	10
GO:0006937	regulation of muscle contraction	5/232	173/18614	0.0657443	0.457407	0.424608	TNNT1/SPX/SOD1/SLC9A1/F2R	5
GO:2000058	regulation of ubiquitin-dependent protein catabolic process	5/232	173/18614	0.0657443	0.457407	0.424608	NOP53/RPS7/VCP/RPL5/USP7	5
GO:0006516	glycoprotein catabolic process	2/232	34/18614	0.0668743	0.457407	0.424608	CTSL/CST3	2
GO:0032212	positive regulation of telomere maintenance via telomerase	2/232	34/18614	0.0668743	0.457407	0.424608	HNRNPA1/NEK7	2
GO:0090022	regulation of neutrophil chemotaxis	2/232	34/18614	0.0668743	0.457407	0.424608	MDK/RAC2	2
GO:0098801	regulation of renal system process	2/232	34/18614	0.0668743	0.457407	0.424608	SPX/F2R	2
GO:1901658	glycosyl compound catabolic process	2/232	34/18614	0.0668743	0.457407	0.424608	APOBEC3C/APOBEC3G	2
GO:1902624	positive regulation of neutrophil migration	2/232	34/18614	0.0668743	0.457407	0.424608	MDK/RAC2	2
GO:0030968	endoplasmic reticulum unfolded protein response	3/232	75/18614	0.0671825	0.457407	0.424608	BAX/VCP/SELENOS	3
GO:0034637	cellular carbohydrate biosynthetic process	3/232	75/18614	0.0671825	0.457407	0.424608	B3GNT3/SELENOS/IRS1	3
GO:0045669	positive regulation of osteoblast differentiation	3/232	75/18614	0.0671825	0.457407	0.424608	CLIC1/PDLIM7/ATRAID	3
GO:0120192	tight junction assembly	3/232	75/18614	0.0671825	0.457407	0.424608	RAB13/SLC39A9/ACTG1	3
GO:2000242	negative regulation of reproductive process	3/232	75/18614	0.0671825	0.457407	0.424608	SOD1/ZP1/LIF	3
GO:0090287	regulation of cellular response to growth factor stimulus	8/232	345/18614	0.0679524	0.461564	0.428468	CD109/NBL1/ITGA3/CFLAR/PPM1A/FKBP1A/FKBP8/SPRED1	8
GO:0034767	positive regulation of monoatomic ion transmembrane transport	5/232	175/18614	0.0683439	0.461564	0.428468	FLNA/BAX/COX17/SLC9A1/F2R	5
GO:1901136	carbohydrate derivative catabolic process	5/232	175/18614	0.0683439	0.461564	0.428468	APOBEC3C/APOBEC3G/CTSL/CST3/CHI3L1	5
GO:1904062	regulation of monoatomic cation transmembrane transport	8/232	346/18614	0.0688523	0.461564	0.428468	FXYD5/FLNA/BAX/COX17/SLC9A1/TMBIM6/FKBP1A/F2R	8
GO:0006919	activation of cysteine-type endopeptidase activity involved in apoptotic process	3/232	76/18614	0.0693272	0.461564	0.428468	BAX/VCP/F2R	3
GO:0050810	regulation of steroid biosynthetic process	3/232	76/18614	0.0693272	0.461564	0.428468	IGFBP7/SOD1/TSPO	3
GO:0007613	memory	4/232	124/18614	0.0696448	0.461564	0.428468	MDK/ITGA3/BRINP1/CAMK2N1	4
GO:0043280	positive regulation of cysteine-type endopeptidase activity involved in apoptotic process	4/232	124/18614	0.0696448	0.461564	0.428468	BAX/CTSD/VCP/F2R	4
GO:0048017	inositol lipid-mediated signaling	5/232	176/18614	0.0696648	0.461564	0.428468	FN1/NOP53/SERPINE2/IRS1/F2R	5
GO:0043270	positive regulation of monoatomic ion transport	6/232	231/18614	0.0697682	0.461564	0.428468	FLNA/BAX/TSPO/COX17/SLC9A1/F2R	6
GO:0071241	cellular response to inorganic substance	6/232	231/18614	0.0697682	0.461564	0.428468	SOD1/TSPO/CFLAR/ITPKA/NEK7/SLC40A1	6
GO:0002495	antigen processing and presentation of peptide antigen via MHC class II	2/232	35/18614	0.0703622	0.461564	0.428468	CTSL/CTSD	2
GO:0006779	porphyrin-containing compound biosynthetic process	2/232	35/18614	0.0703622	0.461564	0.428468	TSPO/TMEM14B	2
GO:0009119	ribonucleoside metabolic process	2/232	35/18614	0.0703622	0.461564	0.428468	APOBEC3C/APOBEC3G	2
GO:0018149	peptide cross-linking	2/232	35/18614	0.0703622	0.461564	0.428468	FN1/TGM2	2
GO:0033014	tetrapyrrole biosynthetic process	2/232	35/18614	0.0703622	0.461564	0.428468	TSPO/TMEM14B	2
GO:0045879	negative regulation of smoothened signaling pathway	2/232	35/18614	0.0703622	0.461564	0.428468	VCP/SERPINE2	2
GO:1902253	regulation of intrinsic apoptotic signaling pathway by p53 class mediator	2/232	35/18614	0.0703622	0.461564	0.428468	UBB/RPS7	2
GO:0070646	protein modification by small protein removal	5/232	177/18614	0.0709999	0.464486	0.43118	JOSD2/NOP53/VCP/COPS3/USP7	5
GO:0045685	regulation of glial cell differentiation	3/232	77/18614	0.0715026	0.464486	0.43118	MDK/SERPINE2/LIF	3
GO:0090559	regulation of membrane permeability	3/232	77/18614	0.0715026	0.464486	0.43118	BAX/SLC25A6/SLC9A1	3
GO:1901983	regulation of protein acetylation	3/232	77/18614	0.0715026	0.464486	0.43118	SDR16C5/ARID5A/LIF	3
GO:0045765	regulation of angiogenesis	8/232	349/18614	0.0715959	0.464486	0.43118	MDK/VEGFB/ECM1/SPARC/RGCC/PKM/CHI3L1/SPRED1	8
GO:0044262	cellular carbohydrate metabolic process	7/232	290/18614	0.0716694	0.464486	0.43118	IDH2/B3GNT3/IGFBP3/SELENOS/IRS1/ITPKA/USP7	7
GO:0002688	regulation of leukocyte chemotaxis	4/232	126/18614	0.072931	0.471718	0.437893	MDK/NBL1/VEGFB/RAC2	4
GO:1903131	mononuclear cell differentiation	10/232	474/18614	0.073844	0.473305	0.439366	TMEM176B/MDK/LGALS1/CTSL/BAX/SOD1/NDFIP1/ITM2A/MMP14/SOX12	10
GO:0045589	regulation of regulatory T cell differentiation	2/232	36/18614	0.0739082	0.473305	0.439366	MDK/SOX12	2
GO:0070873	regulation of glycogen metabolic process	2/232	36/18614	0.0739082	0.473305	0.439366	SELENOS/IRS1	2
GO:1905144	response to acetylcholine	2/232	36/18614	0.0739082	0.473305	0.439366	TSPO/RGS10	2
GO:2000758	positive regulation of peptidyl-lysine acetylation	2/232	36/18614	0.0739082	0.473305	0.439366	ARID5A/LIF	2
GO:0034764	positive regulation of transmembrane transport	6/232	235/18614	0.0744171	0.474002	0.440014	FLNA/BAX/COX17/SLC9A1/IRS1/F2R	6
GO:0035601	protein deacylation	4/232	127/18614	0.0746033	0.474002	0.440014	FLNA/SDR16C5/C6orf89/SPRED1	4
GO:0055007	cardiac muscle cell differentiation	4/232	127/18614	0.0746033	0.474002	0.440014	LMNA/SLC9A1/TBX3/FHL2	4
GO:0071482	cellular response to light stimulus	4/232	127/18614	0.0746033	0.474002	0.440014	GPR88/MMP2/BAX/NPM1	4
GO:0051048	negative regulation of secretion	5/232	180/18614	0.0750892	0.476154	0.442011	SPX/TSPO/IRS1/F2R/LIF	5
GO:1901342	regulation of vasculature development	8/232	355/18614	0.0772811	0.480208	0.445774	MDK/VEGFB/ECM1/SPARC/RGCC/PKM/CHI3L1/SPRED1	8
GO:0002504	antigen processing and presentation of peptide or polysaccharide antigen via MHC class II	2/232	37/18614	0.0775103	0.480208	0.445774	CTSL/CTSD	2
GO:0009303	rRNA transcription	2/232	37/18614	0.0775103	0.480208	0.445774	NOP53/NPM3	2
GO:0043516	regulation of DNA damage response, signal transduction by p53 class mediator	2/232	37/18614	0.0775103	0.480208	0.445774	COPS3/SPRED1	2
GO:0044319	wound healing, spreading of cells	2/232	37/18614	0.0775103	0.480208	0.445774	FLNA/COL5A1	2
GO:0045746	negative regulation of Notch signaling pathway	2/232	37/18614	0.0775103	0.480208	0.445774	MAGEA1/MMP14	2
GO:0070536	protein K63-linked deubiquitination	2/232	37/18614	0.0775103	0.480208	0.445774	NOP53/VCP	2
GO:0072528	pyrimidine-containing compound biosynthetic process	2/232	37/18614	0.0775103	0.480208	0.445774	NME4/CMPK1	2
GO:0090505	epiboly involved in wound healing	2/232	37/18614	0.0775103	0.480208	0.445774	FLNA/COL5A1	2
GO:0097345	mitochondrial outer membrane permeabilization	2/232	37/18614	0.0775103	0.480208	0.445774	BAX/SLC25A6	2
GO:1903146	regulation of autophagy of mitochondrion	2/232	37/18614	0.0775103	0.480208	0.445774	TSPO/FKBP8	2
GO:1904358	positive regulation of telomere maintenance via telomere lengthening	2/232	37/18614	0.0775103	0.480208	0.445774	HNRNPA1/NEK7	2
GO:0006941	striated muscle contraction	5/232	182/18614	0.0778852	0.480516	0.446061	VEGFB/FLNA/TNNT1/SLC9A1/MYH14	5
GO:0019079	viral genome replication	4/232	129/18614	0.0780059	0.480516	0.446061	APOBEC3C/APOBEC3G/IFI27/VCP	4
GO:0051928	positive regulation of calcium ion transport	4/232	129/18614	0.0780059	0.480516	0.446061	BAX/TSPO/SLC9A1/F2R	4
GO:0042129	regulation of T cell proliferation	5/232	183/18614	0.0793041	0.487584	0.452622	CD70/RAC2/IGFBP2/NDFIP1/CCDC88B	5
GO:0051209	release of sequestered calcium ion into cytosol	4/232	130/18614	0.0797359	0.488382	0.453363	FLNA/BAX/FKBP1A/F2R	4
GO:0070585	protein localization to mitochondrion	4/232	130/18614	0.0797359	0.488382	0.453363	RAC2/BAX/TSPO/FKBP8	4
GO:0120193	tight junction organization	3/232	81/18614	0.080505	0.48891	0.453852	RAB13/SLC39A9/ACTG1	3
GO:0001662	behavioral fear response	2/232	38/18614	0.0811667	0.48891	0.453852	MDK/BRINP1	2
GO:0002335	mature B cell differentiation	2/232	38/18614	0.0811667	0.48891	0.453852	LGALS1/ITM2A	2
GO:0032435	negative regulation of proteasomal ubiquitin-dependent protein catabolic process	2/232	38/18614	0.0811667	0.48891	0.453852	NOP53/USP7	2
GO:0032885	regulation of polysaccharide biosynthetic process	2/232	38/18614	0.0811667	0.48891	0.453852	SELENOS/IRS1	2
GO:0033028	myeloid cell apoptotic process	2/232	38/18614	0.0811667	0.48891	0.453852	CTSL/SELENOS	2
GO:0072529	pyrimidine-containing compound catabolic process	2/232	38/18614	0.0811667	0.48891	0.453852	APOBEC3C/APOBEC3G	2
GO:0090504	epiboly	2/232	38/18614	0.0811667	0.48891	0.453852	FLNA/COL5A1	2
GO:0030048	actin filament-based movement	4/232	131/18614	0.081485	0.48891	0.453852	MYL6B/FLNA/SLC9A1/MYH14	4
GO:0051283	negative regulation of sequestering of calcium ion	4/232	131/18614	0.081485	0.48891	0.453852	FLNA/BAX/FKBP1A/F2R	4
GO:0098732	macromolecule deacylation	4/232	131/18614	0.081485	0.48891	0.453852	FLNA/SDR16C5/C6orf89/SPRED1	4
GO:0045766	positive regulation of angiogenesis	5/232	185/18614	0.0821833	0.491277	0.45605	MDK/VEGFB/ECM1/PKM/CHI3L1	5
GO:1904018	positive regulation of vasculature development	5/232	185/18614	0.0821833	0.491277	0.45605	MDK/VEGFB/ECM1/PKM/CHI3L1	5
GO:0030098	lymphocyte differentiation	9/232	422/18614	0.0827047	0.491503	0.45626	MDK/LGALS1/CTSL/BAX/SOD1/NDFIP1/ITM2A/MMP14/SOX12	9
GO:0051279	regulation of release of sequestered calcium ion into cytosol	3/232	82/18614	0.0828291	0.491503	0.45626	BAX/FKBP1A/F2R	3
GO:1901657	glycosyl compound metabolic process	3/232	82/18614	0.0828291	0.491503	0.45626	NME4/APOBEC3C/APOBEC3G	3
GO:1905897	regulation of response to endoplasmic reticulum stress	3/232	82/18614	0.0828291	0.491503	0.45626	BAX/TMBIM6/SELENOS	3
GO:0050878	regulation of body fluid levels	8/232	361/18614	0.0832304	0.492433	0.457123	CLIC1/FLNA/PLAUR/SLC29A1/CD9/SERPINE2/ACTG1/F2R	8
GO:0090092	regulation of transmembrane receptor protein serine/threonine kinase signaling pathway	7/232	301/18614	0.0834762	0.492433	0.457123	CD109/NBL1/ITGA3/PPM1A/FKBP1A/FKBP8/SPRED1	7
GO:1903169	regulation of calcium ion transmembrane transport	5/232	186/18614	0.0836435	0.492433	0.457123	BAX/SLC9A1/TMBIM6/FKBP1A/F2R	5
GO:0002683	negative regulation of immune system process	10/232	487/18614	0.0847428	0.492433	0.457123	TMEM176B/A2M/MDK/NBL1/FN1/NDFIP1/TOB2/TMBIM6/SELENOS/LGR4	10
GO:0002209	behavioral defense response	2/232	39/18614	0.0848754	0.492433	0.457123	MDK/BRINP1	2
GO:0007588	excretion	2/232	39/18614	0.0848754	0.492433	0.457123	MDK/SPX	2
GO:0030279	negative regulation of ossification	2/232	39/18614	0.0848754	0.492433	0.457123	MDK/ECM1	2
GO:0043403	skeletal muscle tissue regeneration	2/232	39/18614	0.0848754	0.492433	0.457123	CD9/CFLAR	2
GO:0044060	regulation of endocrine process	2/232	39/18614	0.0848754	0.492433	0.457123	TSPO/F2R	2
GO:0045066	regulatory T cell differentiation	2/232	39/18614	0.0848754	0.492433	0.457123	MDK/SOX12	2
GO:0051282	regulation of sequestering of calcium ion	4/232	133/18614	0.0850397	0.492433	0.457123	FLNA/BAX/FKBP1A/F2R	4
GO:0006006	glucose metabolic process	5/232	187/18614	0.0851175	0.492433	0.457123	PKM/IGFBP3/SELENOS/IRS1/USP7	5
GO:0071772	response to BMP	5/232	187/18614	0.0851175	0.492433	0.457123	NBL1/ITGA3/PPM1A/FKBP8/ADAMTS7	5
GO:0071773	cellular response to BMP stimulus	5/232	187/18614	0.0851175	0.492433	0.457123	NBL1/ITGA3/PPM1A/FKBP8/ADAMTS7	5
GO:0048511	rhythmic process	7/232	303/18614	0.0857364	0.495128	0.459625	A2M/MDK/MMP2/CA12/LGR4/PTPRN/USP7	7
GO:0061138	morphogenesis of a branching epithelium	5/232	188/18614	0.0866051	0.499253	0.463454	MDK/TBX3/TGM2/LGR4/MMP14	5
GO:0045862	positive regulation of proteolysis	8/232	365/18614	0.0873433	0.501126	0.465193	CTSL/BAX/APH1B/CTSD/NOP53/VCP/MMP14/F2R	8
GO:0006839	mitochondrial transport	5/232	189/18614	0.0881064	0.501126	0.465193	RAC2/BAX/SLC25A6/TSPO/SLC9A1	5
GO:0002478	antigen processing and presentation of exogenous peptide antigen	2/232	40/18614	0.0886346	0.501126	0.465193	CTSL/CTSD	2
GO:0016233	telomere capping	2/232	40/18614	0.0886346	0.501126	0.465193	NEK7/USP7	2
GO:0031063	regulation of histone deacetylation	2/232	40/18614	0.0886346	0.501126	0.465193	SDR16C5/C6orf89	2
GO:0035136	forelimb morphogenesis	2/232	40/18614	0.0886346	0.501126	0.465193	TBX3/ZNF358	2
GO:0042092	type 2 immune response	2/232	40/18614	0.0886346	0.501126	0.465193	ECM1/NDFIP1	2
GO:0045454	cell redox homeostasis	2/232	40/18614	0.0886346	0.501126	0.465193	PRDX5/SELENOS	2
GO:0050850	positive regulation of calcium-mediated signaling	2/232	40/18614	0.0886346	0.501126	0.465193	LMCD1/SLC9A1	2
GO:0071392	cellular response to estradiol stimulus	2/232	40/18614	0.0886346	0.501126	0.465193	MMP2/CFLAR	2
GO:0071634	regulation of transforming growth factor beta production	2/232	40/18614	0.0886346	0.501126	0.465193	LUM/FN1	2
GO:0048863	stem cell differentiation	6/232	247/18614	0.0893976	0.504558	0.468379	A2M/FN1/SLC9A1/RPS7/TBX3/LIF	6
GO:0031397	negative regulation of protein ubiquitination	3/232	85/18614	0.0899718	0.505154	0.468932	TSPO/RPS7/RPL5	3
GO:0055013	cardiac muscle cell development	3/232	85/18614	0.0899718	0.505154	0.468932	LMNA/TBX3/FHL2	3
GO:0072524	pyridine-containing compound metabolic process	3/232	85/18614	0.0899718	0.505154	0.468932	ALPL/IDH2/VCP	3
GO:0071375	cellular response to peptide hormone stimulus	7/232	308/18614	0.0915391	0.509299	0.47278	SLC9A1/PKM/CTSD/CFLAR/RAB13/SELENOS/IRS1	7
GO:0050870	positive regulation of T cell activation	6/232	249/18614	0.0920436	0.509299	0.47278	MDK/CD70/LGALS1/IGFBP2/SOX12/CCDC88B	6
GO:0010720	positive regulation of cell development	9/232	432/18614	0.0922949	0.509299	0.47278	MDK/TSPO/FN1/SERPINE2/TGM2/MMP14/ITPKA/LIF/SOX12	9
GO:0007498	mesoderm development	4/232	137/18614	0.0923723	0.509299	0.47278	ETS2/CTDNEP1/ITGA3/TBX3	4
GO:0051208	sequestering of calcium ion	4/232	137/18614	0.0923723	0.509299	0.47278	FLNA/BAX/FKBP1A/F2R	4
GO:0032965	regulation of collagen biosynthetic process	2/232	41/18614	0.0924424	0.509299	0.47278	RGCC/F2R	2
GO:0048246	macrophage chemotaxis	2/232	41/18614	0.0924424	0.509299	0.47278	MDK/MMP2	2
GO:0051281	positive regulation of release of sequestered calcium ion into cytosol	2/232	41/18614	0.0924424	0.509299	0.47278	BAX/F2R	2
GO:0072210	metanephric nephron development	2/232	41/18614	0.0924424	0.509299	0.47278	LGR4/LIF	2
GO:0072595	maintenance of protein localization in organelle	2/232	41/18614	0.0924424	0.509299	0.47278	KDELR3/TSPO	2
GO:1990000	amyloid fibril formation	2/232	41/18614	0.0924424	0.509299	0.47278	FKBP1A/HNRNPA1	2
GO:0031330	negative regulation of cellular catabolic process	6/232	251/18614	0.0947318	0.52091	0.483558	TSPO/NOP53/CST3/RPS7/RPL5/USP7	6
GO:0048145	regulation of fibroblast proliferation	3/232	87/18614	0.094872	0.52091	0.483558	BAX/FN1/LIF	3
GO:0061136	regulation of proteasomal protein catabolic process	5/232	194/18614	0.095815	0.525196	0.487537	NOP53/GABARAPL2/UBB/VCP/USP7	5
GO:0090090	negative regulation of canonical Wnt signaling pathway	4/232	139/18614	0.0961482	0.526055	0.488334	MDK/TLE2/IGFBP2/IGFBP6	4
GO:1904037	positive regulation of epithelial cell apoptotic process	2/232	42/18614	0.0962971	0.526055	0.488334	BAX/RGCC	2
GO:1904019	epithelial cell apoptotic process	4/232	140/18614	0.0980631	0.534524	0.496196	MDK/BAX/RGCC/CFLAR	4
GO:0045936	negative regulation of phosphate metabolic process	9/232	439/18614	0.0993825	0.534524	0.496196	CD109/BAX/TSPO/IGFBP3/FKBP1A/FKBP8/CAMK2N1/SPRED1/NPM1	9
GO:0002312	B cell activation involved in immune response	3/232	89/18614	0.0998794	0.534524	0.496196	LGALS1/NDFIP1/ITM2A	3
GO:0045727	positive regulation of translation	4/232	141/18614	0.0999958	0.534524	0.496196	PKM/RPS4X/RPL5/NPM1	4
GO:0016266	O-glycan processing	2/232	43/18614	0.100197	0.534524	0.496196	B3GNT3/GALNT5	2
GO:0019098	reproductive behavior	2/232	43/18614	0.100197	0.534524	0.496196	BRINP1/SERPINE2	2
GO:0071604	transforming growth factor beta production	2/232	43/18614	0.100197	0.534524	0.496196	LUM/FN1	2
GO:1902110	positive regulation of mitochondrial membrane permeability involved in apoptotic process	2/232	43/18614	0.100197	0.534524	0.496196	BAX/SLC25A6	2
GO:0009410	response to xenobiotic stimulus	9/232	440/18614	0.10042	0.534524	0.496196	MDK/MMP2/SOD1/SLC29A1/TSPO/IGFBP2/PLIN2/CA9/ITGA3	9
GO:0010563	negative regulation of phosphorus metabolic process	9/232	440/18614	0.10042	0.534524	0.496196	CD109/BAX/TSPO/IGFBP3/FKBP1A/FKBP8/CAMK2N1/SPRED1/NPM1	9
GO:0001508	action potential	4/232	142/18614	0.101946	0.534524	0.496196	GPR88/FLNA/SLC9A1/MYH14	4
GO:0001889	liver development	4/232	142/18614	0.101946	0.534524	0.496196	MDK/CFLAR/TBX3/LIMS2	4
GO:2001056	positive regulation of cysteine-type endopeptidase activity	4/232	142/18614	0.101946	0.534524	0.496196	BAX/CTSD/VCP/F2R	4
GO:0014910	regulation of smooth muscle cell migration	3/232	90/18614	0.102422	0.534524	0.496196	S100A11/MDK/IGFBP3	3
GO:0033555	multicellular organismal response to stress	3/232	90/18614	0.102422	0.534524	0.496196	MDK/TSPO/BRINP1	3
GO:0001881	receptor recycling	2/232	44/18614	0.10414	0.534524	0.496196	CTSD/TBC1D16	2
GO:0003009	skeletal muscle contraction	2/232	44/18614	0.10414	0.534524	0.496196	TNNT1/MYH14	2
GO:0032881	regulation of polysaccharide metabolic process	2/232	44/18614	0.10414	0.534524	0.496196	SELENOS/IRS1	2
GO:0033003	regulation of mast cell activation	2/232	44/18614	0.10414	0.534524	0.496196	RAC2/UNC13D	2
GO:0042596	fear response	2/232	44/18614	0.10414	0.534524	0.496196	MDK/BRINP1	2
GO:0045214	sarcomere organization	2/232	44/18614	0.10414	0.534524	0.496196	TNNT1/ACTG1	2
GO:0051602	response to electrical stimulus	2/232	44/18614	0.10414	0.534524	0.496196	MMP2/SLC9A1	2
GO:1903573	negative regulation of response to endoplasmic reticulum stress	2/232	44/18614	0.10414	0.534524	0.496196	TMBIM6/SELENOS	2
GO:0034329	cell junction assembly	9/232	444/18614	0.104633	0.534524	0.496196	TRIP6/FN1/SLC9A1/CD9/RAB13/SLC39A9/ACTN1/ACTG1/MMP14	9
GO:0050767	regulation of neurogenesis	8/232	381/18614	0.10496	0.534524	0.496196	MDK/TSPO/FN1/BRINP1/SERPINE2/TGM2/ITPKA/LIF	8
GO:2000117	negative regulation of cysteine-type endopeptidase activity	3/232	91/18614	0.104991	0.534524	0.496196	PLAUR/CST3/PRDX5	3
GO:0071248	cellular response to metal ion	5/232	200/18614	0.105503	0.534524	0.496196	SOD1/TSPO/ITPKA/NEK7/SLC40A1	5
GO:0008584	male gonad development	4/232	144/18614	0.105899	0.534524	0.496196	BAX/UBB/RAB13/MMP14	4
GO:0097553	calcium ion transmembrane import into cytosol	5/232	201/18614	0.107163	0.534524	0.496196	FLNA/BAX/TMBIM6/FKBP1A/F2R	5
GO:0000422	autophagy of mitochondrion	3/232	92/18614	0.107585	0.534524	0.496196	TSPO/GABARAPL2/FKBP8	3
GO:0002028	regulation of sodium ion transport	3/232	92/18614	0.107585	0.534524	0.496196	FXYD5/SLC9A1/SERPINE2	3
GO:0055006	cardiac cell development	3/232	92/18614	0.107585	0.534524	0.496196	LMNA/TBX3/FHL2	3
GO:0061726	mitochondrion disassembly	3/232	92/18614	0.107585	0.534524	0.496196	TSPO/GABARAPL2/FKBP8	3
GO:0022409	positive regulation of cell-cell adhesion	7/232	321/18614	0.107631	0.534524	0.496196	MDK/CD70/LGALS1/PLAUR/IGFBP2/SOX12/CCDC88B	7
GO:0046546	development of primary male sexual characteristics	4/232	145/18614	0.107902	0.534524	0.496196	BAX/UBB/RAB13/MMP14	4
GO:0061008	hepaticobiliary system development	4/232	145/18614	0.107902	0.534524	0.496196	MDK/CFLAR/TBX3/LIMS2	4
GO:0005978	glycogen biosynthetic process	2/232	45/18614	0.108125	0.534524	0.496196	SELENOS/IRS1	2
GO:0009250	glucan biosynthetic process	2/232	45/18614	0.108125	0.534524	0.496196	SELENOS/IRS1	2
GO:0010799	regulation of peptidyl-threonine phosphorylation	2/232	45/18614	0.108125	0.534524	0.496196	CHI3L1/SPRED1	2
GO:0048701	embryonic cranial skeleton morphogenesis	2/232	45/18614	0.108125	0.534524	0.496196	SLC39A1/MMP14	2
GO:0060443	mammary gland morphogenesis	2/232	45/18614	0.108125	0.534524	0.496196	BAX/TBX3	2
GO:0097009	energy homeostasis	2/232	45/18614	0.108125	0.534524	0.496196	TMEM18/UBB	2
GO:1902622	regulation of neutrophil migration	2/232	45/18614	0.108125	0.534524	0.496196	MDK/RAC2	2
GO:1902686	mitochondrial outer membrane permeabilization involved in programmed cell death	2/232	45/18614	0.108125	0.534524	0.496196	BAX/SLC25A6	2
GO:0034644	cellular response to UV	3/232	93/18614	0.110203	0.534524	0.496196	MMP2/BAX/NPM1	3
GO:0050886	endocrine process	3/232	93/18614	0.110203	0.534524	0.496196	TSPO/TBX3/F2R	3
GO:1904427	positive regulation of calcium ion transmembrane transport	3/232	93/18614	0.110203	0.534524	0.496196	BAX/SLC9A1/F2R	3
GO:0001763	morphogenesis of a branching structure	5/232	203/18614	0.110522	0.534524	0.496196	MDK/TBX3/TGM2/LGR4/MMP14	5
GO:0009101	glycoprotein biosynthetic process	7/232	324/18614	0.111548	0.534524	0.496196	VEGFB/ITM2B/B3GNT3/NUDT14/GALNT5/ITM2A/PHLDA1	7
GO:0002687	positive regulation of leukocyte migration	4/232	147/18614	0.111957	0.534524	0.496196	MDK/VEGFB/RAC2/MMP14	4
GO:0006820	monoatomic anion transport	4/232	147/18614	0.111957	0.534524	0.496196	CLIC1/TSPO/SLC12A8/CLCA2	4
GO:0006356	regulation of transcription by RNA polymerase I	2/232	46/18614	0.11215	0.534524	0.496196	FLNA/NOP53	2
GO:0014911	positive regulation of smooth muscle cell migration	2/232	46/18614	0.11215	0.534524	0.496196	S100A11/MDK	2
GO:0042168	heme metabolic process	2/232	46/18614	0.11215	0.534524	0.496196	TSPO/TMEM14B	2
GO:0051492	regulation of stress fiber assembly	3/232	94/18614	0.112847	0.534524	0.496196	RGCC/SLC9A1/ACTG1	3
GO:0051251	positive regulation of lymphocyte activation	7/232	327/18614	0.115539	0.534524	0.496196	MDK/CD70/LGALS1/IGFBP2/MMP14/SOX12/CCDC88B	7
GO:0055074	calcium ion homeostasis	7/232	327/18614	0.115539	0.534524	0.496196	FLNA/ALPL/BAX/TMBIM6/FKBP1A/TGM2/F2R	7
GO:0002701	negative regulation of production of molecular mediator of immune response	2/232	47/18614	0.116213	0.534524	0.496196	NDFIP1/TMBIM6	2
GO:0002920	regulation of humoral immune response	2/232	47/18614	0.116213	0.534524	0.496196	A2M/PGC	2
GO:0010837	regulation of keratinocyte proliferation	2/232	47/18614	0.116213	0.534524	0.496196	CD109/MDK	2
GO:0043277	apoptotic cell clearance	2/232	47/18614	0.116213	0.534524	0.496196	C2/TGM2	2
GO:1901985	positive regulation of protein acetylation	2/232	47/18614	0.116213	0.534524	0.496196	ARID5A/LIF	2
GO:0003093	regulation of glomerular filtration	1/232	10/18614	0.117901	0.534524	0.496196	F2R	1
GO:0003330	regulation of extracellular matrix constituent secretion	1/232	10/18614	0.117901	0.534524	0.496196	RGCC	1
GO:0006222	UMP biosynthetic process	1/232	10/18614	0.117901	0.534524	0.496196	CMPK1	1
GO:0006228	UTP biosynthetic process	1/232	10/18614	0.117901	0.534524	0.496196	NME4	1
GO:0006283	transcription-coupled nucleotide-excision repair	1/232	10/18614	0.117901	0.534524	0.496196	USP7	1
GO:0010572	positive regulation of platelet activation	1/232	10/18614	0.117901	0.534524	0.496196	FLNA	1
GO:0010918	positive regulation of mitochondrial membrane potential	1/232	10/18614	0.117901	0.534524	0.496196	VCP	1
GO:0014848	urinary tract smooth muscle contraction	1/232	10/18614	0.117901	0.534524	0.496196	TBX3	1
GO:0032070	regulation of deoxyribonuclease activity	1/232	10/18614	0.117901	0.534524	0.496196	NPM1	1
GO:0032096	negative regulation of response to food	1/232	10/18614	0.117901	0.534524	0.496196	SPX	1
GO:0032099	negative regulation of appetite	1/232	10/18614	0.117901	0.534524	0.496196	SPX	1
GO:0032105	negative regulation of response to extracellular stimulus	1/232	10/18614	0.117901	0.534524	0.496196	SPX	1
GO:0032108	negative regulation of response to nutrient levels	1/232	10/18614	0.117901	0.534524	0.496196	SPX	1
GO:0032275	luteinizing hormone secretion	1/232	10/18614	0.117901	0.534524	0.496196	TBX3	1
GO:0032377	regulation of intracellular lipid transport	1/232	10/18614	0.117901	0.534524	0.496196	SCP2	1
GO:0036109	alpha-linolenic acid metabolic process	1/232	10/18614	0.117901	0.534524	0.496196	SCP2	1
GO:0036124	histone H3-K9 trimethylation	1/232	10/18614	0.117901	0.534524	0.496196	LMNA	1
GO:0043653	mitochondrial fragmentation involved in apoptotic process	1/232	10/18614	0.117901	0.534524	0.496196	BAX	1
GO:0044557	relaxation of smooth muscle	1/232	10/18614	0.117901	0.534524	0.496196	SOD1	1
GO:0045050	protein insertion into ER membrane by stop-transfer membrane-anchor sequence	1/232	10/18614	0.117901	0.534524	0.496196	EMC7	1
GO:0048263	determination of dorsal identity	1/232	10/18614	0.117901	0.534524	0.496196	NBL1	1
GO:0051081	nuclear membrane disassembly	1/232	10/18614	0.117901	0.534524	0.496196	CTDNEP1	1
GO:0060068	vagina development	1/232	10/18614	0.117901	0.534524	0.496196	BAX	1
GO:0060245	detection of cell density	1/232	10/18614	0.117901	0.534524	0.496196	TSPO	1
GO:0060346	bone trabecula formation	1/232	10/18614	0.117901	0.534524	0.496196	MMP2	1
GO:0060920	cardiac pacemaker cell differentiation	1/232	10/18614	0.117901	0.534524	0.496196	TBX3	1
GO:0070874	negative regulation of glycogen metabolic process	1/232	10/18614	0.117901	0.534524	0.496196	SELENOS	1
GO:0071476	cellular hypotonic response	1/232	10/18614	0.117901	0.534524	0.496196	TSPO	1
GO:0097201	negative regulation of transcription from RNA polymerase II promoter in response to stress	1/232	10/18614	0.117901	0.534524	0.496196	TMBIM6	1
GO:0098885	modification of postsynaptic actin cytoskeleton	1/232	10/18614	0.117901	0.534524	0.496196	ITPKA	1
GO:0098903	regulation of membrane repolarization during action potential	1/232	10/18614	0.117901	0.534524	0.496196	FLNA	1
GO:1901401	regulation of tetrapyrrole metabolic process	1/232	10/18614	0.117901	0.534524	0.496196	TMEM14B	1
GO:1901725	regulation of histone deacetylase activity	1/232	10/18614	0.117901	0.534524	0.496196	C6orf89	1
GO:1904181	positive regulation of membrane depolarization	1/232	10/18614	0.117901	0.534524	0.496196	TSPO	1
GO:2000048	negative regulation of cell-cell adhesion mediated by cadherin	1/232	10/18614	0.117901	0.534524	0.496196	RGCC	1
GO:2000109	regulation of macrophage apoptotic process	1/232	10/18614	0.117901	0.534524	0.496196	SELENOS	1
GO:2000849	regulation of glucocorticoid secretion	1/232	10/18614	0.117901	0.534524	0.496196	TSPO	1
GO:2001269	positive regulation of cysteine-type endopeptidase activity involved in apoptotic signaling pathway	1/232	10/18614	0.117901	0.534524	0.496196	BAX	1
GO:2000377	regulation of reactive oxygen species metabolic process	4/232	150/18614	0.118166	0.534524	0.496196	RAC2/SOD1/TSPO/CFLAR	4
GO:0002690	positive regulation of leukocyte chemotaxis	3/232	96/18614	0.118205	0.534524	0.496196	MDK/VEGFB/RAC2	3
GO:0044264	cellular polysaccharide metabolic process	3/232	96/18614	0.118205	0.534524	0.496196	B3GNT3/SELENOS/IRS1	3
GO:0002285	lymphocyte activation involved in immune response	5/232	208/18614	0.119139	0.534524	0.496196	MDK/LGALS1/UNC13D/NDFIP1/ITM2A	5
GO:0110053	regulation of actin filament organization	6/232	268/18614	0.119247	0.534524	0.496196	FLNA/TMSB10/RGCC/SLC9A1/ACTG1/VASP	6
GO:0006953	acute-phase response	2/232	48/18614	0.120314	0.534524	0.496196	A2M/FN1	2
GO:0007520	myoblast fusion	2/232	48/18614	0.120314	0.534524	0.496196	CD9/CFLAR	2
GO:0032527	protein exit from endoplasmic reticulum	2/232	48/18614	0.120314	0.534524	0.496196	VCP/SELENOS	2
GO:0043300	regulation of leukocyte degranulation	2/232	48/18614	0.120314	0.534524	0.496196	RAC2/UNC13D	2
GO:0060976	coronary vasculature development	2/232	48/18614	0.120314	0.534524	0.496196	VEGFB/SPRED1	2
GO:0050867	positive regulation of cell activation	8/232	394/18614	0.120626	0.534524	0.496196	MDK/CD70/LGALS1/FLNA/IGFBP2/MMP14/SOX12/CCDC88B	8
GO:0014909	smooth muscle cell migration	3/232	97/18614	0.120919	0.534524	0.496196	S100A11/MDK/IGFBP3	3
GO:1903321	negative regulation of protein modification by small protein conjugation or removal	3/232	97/18614	0.120919	0.534524	0.496196	TSPO/RPS7/RPL5	3
GO:0062012	regulation of small molecule metabolic process	7/232	331/18614	0.120977	0.534524	0.496196	SOD1/TSPO/IGFBP3/VCP/SELENOS/IRS1/USP7	7
GO:0010675	regulation of cellular carbohydrate metabolic process	4/232	152/18614	0.122387	0.534524	0.496196	IGFBP3/SELENOS/IRS1/USP7	4
GO:0072006	nephron development	4/232	152/18614	0.122387	0.534524	0.496196	ITGA3/CFLAR/LGR4/LIF	4
GO:1904064	positive regulation of cation transmembrane transport	4/232	152/18614	0.122387	0.534524	0.496196	FLNA/BAX/SLC9A1/F2R	4
GO:0051960	regulation of nervous system development	9/232	461/18614	0.123638	0.534524	0.496196	MDK/MYRF/TSPO/FN1/BRINP1/SERPINE2/TGM2/ITPKA/LIF	9
GO:1902476	chloride transmembrane transport	3/232	98/18614	0.123656	0.534524	0.496196	CLIC1/SLC12A8/CLCA2	3
GO:0010665	regulation of cardiac muscle cell apoptotic process	2/232	49/18614	0.12445	0.534524	0.496196	MDK/CFLAR	2
GO:0019884	antigen processing and presentation of exogenous antigen	2/232	49/18614	0.12445	0.534524	0.496196	CTSL/CTSD	2
GO:0045933	positive regulation of muscle contraction	2/232	49/18614	0.12445	0.534524	0.496196	SPX/F2R	2
GO:1902108	regulation of mitochondrial membrane permeability involved in apoptotic process	2/232	49/18614	0.12445	0.534524	0.496196	BAX/SLC25A6	2
GO:0030183	B cell differentiation	4/232	153/18614	0.124522	0.534524	0.496196	LGALS1/BAX/ITM2A/MMP14	4
GO:0007178	transmembrane receptor protein serine/threonine kinase signaling pathway	8/232	398/18614	0.125684	0.534524	0.496196	CD109/NBL1/ITGA3/PPM1A/FKBP1A/FKBP8/ZYX/SPRED1	8
GO:0045619	regulation of lymphocyte differentiation	5/232	212/18614	0.126255	0.534524	0.496196	MDK/SOD1/NDFIP1/MMP14/SOX12	5
GO:0003300	cardiac muscle hypertrophy	3/232	99/18614	0.126415	0.534524	0.496196	LMCD1/LMNA/SLC9A1	3
GO:0006493	protein O-linked glycosylation	3/232	99/18614	0.126415	0.534524	0.496196	VEGFB/B3GNT3/GALNT5	3
GO:0019218	regulation of steroid metabolic process	3/232	99/18614	0.126415	0.534524	0.496196	IGFBP7/SOD1/TSPO	3
GO:0060349	bone morphogenesis	3/232	99/18614	0.126415	0.534524	0.496196	ALPL/SERPINH1/MMP14	3
GO:0098869	cellular oxidant detoxification	3/232	99/18614	0.126415	0.534524	0.496196	SOD1/PRDX5/SELENOS	3
GO:2001243	negative regulation of intrinsic apoptotic signaling pathway	3/232	99/18614	0.126415	0.534524	0.496196	PLAUR/TMBIM6/SELENOS	3
GO:1903039	positive regulation of leukocyte cell-cell adhesion	6/232	273/18614	0.127007	0.534524	0.496196	MDK/CD70/LGALS1/IGFBP2/SOX12/CCDC88B	6
GO:0043457	regulation of cellular respiration	2/232	50/18614	0.128619	0.534524	0.496196	NOP53/VCP	2
GO:0043524	negative regulation of neuron apoptotic process	4/232	155/18614	0.128838	0.534524	0.496196	MDK/BAX/SOD1/F2R	4
GO:0000338	protein deneddylation	1/232	11/18614	0.128901	0.534524	0.496196	COPS3	1
GO:0001867	complement activation, lectin pathway	1/232	11/18614	0.128901	0.534524	0.496196	A2M	1
GO:0002775	antimicrobial peptide production	1/232	11/18614	0.128901	0.534524	0.496196	PGC	1
GO:0006020	inositol metabolic process	1/232	11/18614	0.128901	0.534524	0.496196	ITPKA	1
GO:0006183	GTP biosynthetic process	1/232	11/18614	0.128901	0.534524	0.496196	NME4	1
GO:0007343	egg activation	1/232	11/18614	0.128901	0.534524	0.496196	ZP1	1
GO:0009174	pyrimidine ribonucleoside monophosphate biosynthetic process	1/232	11/18614	0.128901	0.534524	0.496196	CMPK1	1
GO:0010248	establishment or maintenance of transmembrane electrochemical gradient	1/232	11/18614	0.128901	0.534524	0.496196	BAX	1
GO:0010917	negative regulation of mitochondrial membrane potential	1/232	11/18614	0.128901	0.534524	0.496196	BAX	1
GO:0010998	regulation of translational initiation by eIF2 alpha phosphorylation	1/232	11/18614	0.128901	0.534524	0.496196	NPM1	1
GO:0014745	negative regulation of muscle adaptation	1/232	11/18614	0.128901	0.534524	0.496196	LMNA	1
GO:0014889	muscle atrophy	1/232	11/18614	0.128901	0.534524	0.496196	CFLAR	1
GO:0019065	receptor-mediated endocytosis of virus by host cell	1/232	11/18614	0.128901	0.534524	0.496196	CTSL	1
GO:0030397	membrane disassembly	1/232	11/18614	0.128901	0.534524	0.496196	CTDNEP1	1
GO:0032000	positive regulation of fatty acid beta-oxidation	1/232	11/18614	0.128901	0.534524	0.496196	IRS1	1
GO:0032060	bleb assembly	1/232	11/18614	0.128901	0.534524	0.496196	EMP3	1
GO:0032329	serine transport	1/232	11/18614	0.128901	0.534524	0.496196	SFXN3	1
GO:0035581	sequestering of extracellular ligand from receptor	1/232	11/18614	0.128901	0.534524	0.496196	NBL1	1
GO:0042711	maternal behavior	1/232	11/18614	0.128901	0.534524	0.496196	BRINP1	1
GO:0042989	sequestering of actin monomers	1/232	11/18614	0.128901	0.534524	0.496196	TMSB10	1
GO:0043320	natural killer cell degranulation	1/232	11/18614	0.128901	0.534524	0.496196	UNC13D	1
GO:0045837	negative regulation of membrane potential	1/232	11/18614	0.128901	0.534524	0.496196	BAX	1
GO:0046940	nucleoside monophosphate phosphorylation	1/232	11/18614	0.128901	0.534524	0.496196	CMPK1	1
GO:0048262	determination of dorsal/ventral asymmetry	1/232	11/18614	0.128901	0.534524	0.496196	NBL1	1
GO:0048505	regulation of timing of cell differentiation	1/232	11/18614	0.128901	0.534524	0.496196	SERPINE2	1
GO:0048563	post-embryonic animal organ morphogenesis	1/232	11/18614	0.128901	0.534524	0.496196	BAX	1
GO:0051561	positive regulation of mitochondrial calcium ion concentration	1/232	11/18614	0.128901	0.534524	0.496196	TGM2	1
GO:0060746	parental behavior	1/232	11/18614	0.128901	0.534524	0.496196	BRINP1	1
GO:0060923	cardiac muscle cell fate commitment	1/232	11/18614	0.128901	0.534524	0.496196	TBX3	1
GO:0071492	cellular response to UV-A	1/232	11/18614	0.128901	0.534524	0.496196	MMP2	1
GO:0071872	cellular response to epinephrine stimulus	1/232	11/18614	0.128901	0.534524	0.496196	SLC9A1	1
GO:0072124	regulation of glomerular mesangial cell proliferation	1/232	11/18614	0.128901	0.534524	0.496196	CFLAR	1
GO:0072173	metanephric tubule morphogenesis	1/232	11/18614	0.128901	0.534524	0.496196	LGR4	1
GO:0090009	primitive streak formation	1/232	11/18614	0.128901	0.534524	0.496196	ETS2	1
GO:0098974	postsynaptic actin cytoskeleton organization	1/232	11/18614	0.128901	0.534524	0.496196	ACTG1	1
GO:0099624	atrial cardiac muscle cell membrane repolarization	1/232	11/18614	0.128901	0.534524	0.496196	FLNA	1
GO:1901203	positive regulation of extracellular matrix assembly	1/232	11/18614	0.128901	0.534524	0.496196	RGCC	1
GO:1902510	regulation of apoptotic DNA fragmentation	1/232	11/18614	0.128901	0.534524	0.496196	BAX	1
GO:1905651	regulation of artery morphogenesis	1/232	11/18614	0.128901	0.534524	0.496196	MDK	1
GO:0007584	response to nutrient	4/232	156/18614	0.13102	0.534524	0.496196	A2M/ALPL/TSPO/IGFBP2	4
GO:1903531	negative regulation of secretion by cell	4/232	156/18614	0.13102	0.534524	0.496196	TSPO/IRS1/F2R/LIF	4
GO:0007611	learning or memory	6/232	276/18614	0.131779	0.534524	0.496196	MDK/GPR88/NPTX2/ITGA3/BRINP1/CAMK2N1	6
GO:0042113	B cell activation	6/232	276/18614	0.131779	0.534524	0.496196	CD70/LGALS1/BAX/NDFIP1/ITM2A/MMP14	6
GO:0043255	regulation of carbohydrate biosynthetic process	3/232	101/18614	0.132	0.534524	0.496196	SELENOS/IRS1/USP7	3
GO:0050764	regulation of phagocytosis	3/232	101/18614	0.132	0.534524	0.496196	C2/SOD1/TGM2	3
GO:0048545	response to steroid hormone	7/232	339/18614	0.13224	0.534524	0.496196	A2M/MDK/ALPL/IGFBP7/TSPO/IGFBP2/CFLAR	7
GO:0006111	regulation of gluconeogenesis	2/232	51/18614	0.132821	0.534524	0.496196	SELENOS/USP7	2
GO:0010662	regulation of striated muscle cell apoptotic process	2/232	51/18614	0.132821	0.534524	0.496196	MDK/CFLAR	2
GO:0010939	regulation of necrotic cell death	2/232	51/18614	0.132821	0.534524	0.496196	TSPO/CFLAR	2
GO:0035036	sperm-egg recognition	2/232	51/18614	0.132821	0.534524	0.496196	CD9/ZP1	2
GO:0045778	positive regulation of ossification	2/232	51/18614	0.132821	0.534524	0.496196	TOB2/ATRAID	2
GO:0060688	regulation of morphogenesis of a branching structure	2/232	51/18614	0.132821	0.534524	0.496196	MDK/LGR4	2
GO:0007043	cell-cell junction assembly	4/232	157/18614	0.133217	0.534524	0.496196	CD9/RAB13/SLC39A9/ACTG1	4
GO:0048754	branching morphogenesis of an epithelial tube	4/232	157/18614	0.133217	0.534524	0.496196	MDK/TBX3/LGR4/MMP14	4
GO:0006165	nucleoside diphosphate phosphorylation	3/232	102/18614	0.134825	0.534524	0.496196	NME4/PKM/CMPK1	3
GO:0014897	striated muscle hypertrophy	3/232	102/18614	0.134825	0.534524	0.496196	LMCD1/LMNA/SLC9A1	3
GO:0001933	negative regulation of protein phosphorylation	7/232	341/18614	0.135135	0.534524	0.496196	CD109/BAX/IGFBP3/FKBP8/CAMK2N1/SPRED1/NPM1	7
GO:0010656	negative regulation of muscle cell apoptotic process	2/232	52/18614	0.137054	0.534524	0.496196	MDK/CFLAR	2
GO:0021695	cerebellar cortex development	2/232	52/18614	0.137054	0.534524	0.496196	MDK/SERPINE2	2
GO:0101023	vascular endothelial cell proliferation	2/232	52/18614	0.137054	0.534524	0.496196	MDK/SLC39A9	2
GO:1905562	regulation of vascular endothelial cell proliferation	2/232	52/18614	0.137054	0.534524	0.496196	MDK/SLC39A9	2
GO:0016579	protein deubiquitination	4/232	159/18614	0.137655	0.534524	0.496196	JOSD2/NOP53/VCP/USP7	4
GO:0001776	leukocyte homeostasis	3/232	103/18614	0.13767	0.534524	0.496196	BAX/F2R/SLC40A1	3
GO:0019233	sensory perception of pain	3/232	103/18614	0.13767	0.534524	0.496196	SPX/SLC9A1/F2R	3
GO:0048144	fibroblast proliferation	3/232	103/18614	0.13767	0.534524	0.496196	BAX/FN1/LIF	3
GO:0002674	negative regulation of acute inflammatory response	1/232	12/18614	0.139765	0.534524	0.496196	SELENOS	1
GO:0002759	regulation of antimicrobial humoral response	1/232	12/18614	0.139765	0.534524	0.496196	PGC	1
GO:0003163	sinoatrial node development	1/232	12/18614	0.139765	0.534524	0.496196	TBX3	1
GO:0003337	mesenchymal to epithelial transition involved in metanephros morphogenesis	1/232	12/18614	0.139765	0.534524	0.496196	LIF	1
GO:0006068	ethanol catabolic process	1/232	12/18614	0.139765	0.534524	0.496196	SULT1E1	1
GO:0006971	hypotonic response	1/232	12/18614	0.139765	0.534524	0.496196	TSPO	1
GO:0006983	ER overload response	1/232	12/18614	0.139765	0.534524	0.496196	SELENOS	1
GO:0006995	cellular response to nitrogen starvation	1/232	12/18614	0.139765	0.534524	0.496196	GABARAPL2	1
GO:0010459	negative regulation of heart rate	1/232	12/18614	0.139765	0.534524	0.496196	SPX	1
GO:0010826	negative regulation of centrosome duplication	1/232	12/18614	0.139765	0.534524	0.496196	NPM1	1
GO:0014831	gastro-intestinal system smooth muscle contraction	1/232	12/18614	0.139765	0.534524	0.496196	SPX	1
GO:0014842	regulation of skeletal muscle satellite cell proliferation	1/232	12/18614	0.139765	0.534524	0.496196	CFLAR	1
GO:0015866	ADP transport	1/232	12/18614	0.139765	0.534524	0.496196	SLC25A6	1
GO:0019336	phenol-containing compound catabolic process	1/232	12/18614	0.139765	0.534524	0.496196	MOXD1	1
GO:0030432	peristalsis	1/232	12/18614	0.139765	0.534524	0.496196	TBX3	1
GO:0031293	membrane protein intracellular domain proteolysis	1/232	12/18614	0.139765	0.534524	0.496196	APH1B	1
GO:0032908	regulation of transforming growth factor beta1 production	1/232	12/18614	0.139765	0.534524	0.496196	LUM	1
GO:0033540	fatty acid beta-oxidation using acyl-CoA oxidase	1/232	12/18614	0.139765	0.534524	0.496196	SCP2	1
GO:0035933	glucocorticoid secretion	1/232	12/18614	0.139765	0.534524	0.496196	TSPO	1
GO:0040034	regulation of development, heterochronic	1/232	12/18614	0.139765	0.534524	0.496196	SERPINE2	1
GO:0042447	hormone catabolic process	1/232	12/18614	0.139765	0.534524	0.496196	SULT1E1	1
GO:0043248	proteasome assembly	1/232	12/18614	0.139765	0.534524	0.496196	ADRM1	1
GO:0043562	cellular response to nitrogen levels	1/232	12/18614	0.139765	0.534524	0.496196	GABARAPL2	1
GO:0043696	dedifferentiation	1/232	12/18614	0.139765	0.534524	0.496196	OLFM2	1
GO:0043697	cell dedifferentiation	1/232	12/18614	0.139765	0.534524	0.496196	OLFM2	1
GO:0046051	UTP metabolic process	1/232	12/18614	0.139765	0.534524	0.496196	NME4	1
GO:0046606	negative regulation of centrosome cycle	1/232	12/18614	0.139765	0.534524	0.496196	NPM1	1
GO:0048680	positive regulation of axon regeneration	1/232	12/18614	0.139765	0.534524	0.496196	FLNA	1
GO:0060312	regulation of blood vessel remodeling	1/232	12/18614	0.139765	0.534524	0.496196	CST3	1
GO:0060788	ectodermal placode formation	1/232	12/18614	0.139765	0.534524	0.496196	TBX3	1
GO:0061635	regulation of protein complex stability	1/232	12/18614	0.139765	0.534524	0.496196	TBX3	1
GO:0071257	cellular response to electrical stimulus	1/232	12/18614	0.139765	0.534524	0.496196	SLC9A1	1
GO:0071394	cellular response to testosterone stimulus	1/232	12/18614	0.139765	0.534524	0.496196	SLC39A9	1
GO:0071635	negative regulation of transforming growth factor beta production	1/232	12/18614	0.139765	0.534524	0.496196	FN1	1
GO:0071697	ectodermal placode morphogenesis	1/232	12/18614	0.139765	0.534524	0.496196	TBX3	1
GO:0071712	ER-associated misfolded protein catabolic process	1/232	12/18614	0.139765	0.534524	0.496196	VCP	1
GO:0072110	glomerular mesangial cell proliferation	1/232	12/18614	0.139765	0.534524	0.496196	CFLAR	1
GO:0072182	regulation of nephron tubule epithelial cell differentiation	1/232	12/18614	0.139765	0.534524	0.496196	LIF	1
GO:0090435	protein localization to nuclear envelope	1/232	12/18614	0.139765	0.534524	0.496196	LMNA	1
GO:0090677	reversible differentiation	1/232	12/18614	0.139765	0.534524	0.496196	OLFM2	1
GO:0099550	trans-synaptic signaling, modulating synaptic transmission	1/232	12/18614	0.139765	0.534524	0.496196	F2R	1
GO:0150065	regulation of deacetylase activity	1/232	12/18614	0.139765	0.534524	0.496196	C6orf89	1
GO:1901535	regulation of DNA demethylation	1/232	12/18614	0.139765	0.534524	0.496196	USP7	1
GO:1902337	regulation of apoptotic process involved in morphogenesis	1/232	12/18614	0.139765	0.534524	0.496196	BAX	1
GO:2000562	negative regulation of CD4-positive, alpha-beta T cell proliferation	1/232	12/18614	0.139765	0.534524	0.496196	NDFIP1	1
GO:2001198	regulation of dendritic cell differentiation	1/232	12/18614	0.139765	0.534524	0.496196	TMEM176B	1
GO:0044409	entry into host	4/232	160/18614	0.139897	0.534524	0.496196	LGALS1/CTSL/ANPEP/KRT6A	4
GO:0014896	muscle hypertrophy	3/232	104/18614	0.140536	0.534524	0.496196	LMCD1/LMNA/SLC9A1	3
GO:0032204	regulation of telomere maintenance	3/232	104/18614	0.140536	0.534524	0.496196	HNRNPA1/NEK7/USP7	3
GO:0046939	nucleotide phosphorylation	3/232	104/18614	0.140536	0.534524	0.496196	NME4/PKM/CMPK1	3
GO:0070252	actin-mediated cell contraction	3/232	104/18614	0.140536	0.534524	0.496196	MYL6B/FLNA/SLC9A1	3
GO:0071868	cellular response to monoamine stimulus	3/232	104/18614	0.140536	0.534524	0.496196	FLNA/SLC9A1/TGM2	3
GO:0071870	cellular response to catecholamine stimulus	3/232	104/18614	0.140536	0.534524	0.496196	FLNA/SLC9A1/TGM2	3
GO:0110020	regulation of actomyosin structure organization	3/232	104/18614	0.140536	0.534524	0.496196	RGCC/SLC9A1/ACTG1	3
GO:0006220	pyrimidine nucleotide metabolic process	2/232	53/18614	0.141317	0.534524	0.496196	NME4/CMPK1	2
GO:0006778	porphyrin-containing compound metabolic process	2/232	53/18614	0.141317	0.534524	0.496196	TSPO/TMEM14B	2
GO:0009948	anterior/posterior axis specification	2/232	53/18614	0.141317	0.534524	0.496196	ETS2/TBX3	2
GO:0010659	cardiac muscle cell apoptotic process	2/232	53/18614	0.141317	0.534524	0.496196	MDK/CFLAR	2
GO:0010883	regulation of lipid storage	2/232	53/18614	0.141317	0.534524	0.496196	PLIN3/PLIN2	2
GO:0032210	regulation of telomere maintenance via telomerase	2/232	53/18614	0.141317	0.534524	0.496196	HNRNPA1/NEK7	2
GO:0048146	positive regulation of fibroblast proliferation	2/232	53/18614	0.141317	0.534524	0.496196	FN1/LIF	2
GO:0071622	regulation of granulocyte chemotaxis	2/232	53/18614	0.141317	0.534524	0.496196	MDK/RAC2	2
GO:0097300	programmed necrotic cell death	2/232	53/18614	0.141317	0.534524	0.496196	BAX/CFLAR	2
GO:0035051	cardiocyte differentiation	4/232	161/18614	0.142153	0.535922	0.497493	LMNA/SLC9A1/TBX3/FHL2	4
GO:0032956	regulation of actin cytoskeleton organization	7/232	346/18614	0.142509	0.535922	0.497493	MDK/FLNA/TMSB10/RGCC/SLC9A1/ACTG1/VASP	7
GO:0042102	positive regulation of T cell proliferation	3/232	105/18614	0.143422	0.535922	0.497493	CD70/IGFBP2/CCDC88B	3
GO:0034765	regulation of monoatomic ion transmembrane transport	9/232	478/18614	0.144381	0.535922	0.497493	FXYD5/CLIC1/FLNA/BAX/COX17/SLC9A1/TMBIM6/FKBP1A/F2R	9
GO:0030857	negative regulation of epithelial cell differentiation	2/232	54/18614	0.145607	0.535922	0.497493	TBX3/SPRED1	2
GO:0032330	regulation of chondrocyte differentiation	2/232	54/18614	0.145607	0.535922	0.497493	MDK/ADAMTS7	2
GO:0043303	mast cell degranulation	2/232	54/18614	0.145607	0.535922	0.497493	RAC2/UNC13D	2
GO:0021915	neural tube development	4/232	163/18614	0.146709	0.535922	0.497493	RPS7/FKBP8/ZNF358/VASP	4
GO:0007159	leukocyte cell-cell adhesion	8/232	415/18614	0.148388	0.535922	0.497493	MDK/CD70/RAC2/LGALS1/IGFBP2/NDFIP1/SOX12/CCDC88B	8
GO:1903706	regulation of hemopoiesis	8/232	415/18614	0.148388	0.535922	0.497493	TMEM176B/MDK/SOD1/NDFIP1/TOB2/MMP14/LIF/SOX12	8
GO:0005976	polysaccharide metabolic process	3/232	107/18614	0.149252	0.535922	0.497493	B3GNT3/SELENOS/IRS1	3
GO:0032526	response to retinoic acid	3/232	107/18614	0.149252	0.535922	0.497493	IGFBP7/MMP2/IGFBP2	3
GO:0046822	regulation of nucleocytoplasmic transport	3/232	107/18614	0.149252	0.535922	0.497493	FLNA/IFI27/PPM1A	3
GO:0071867	response to monoamine	3/232	107/18614	0.149252	0.535922	0.497493	FLNA/SLC9A1/TGM2	3
GO:0071869	response to catecholamine	3/232	107/18614	0.149252	0.535922	0.497493	FLNA/SLC9A1/TGM2	3
GO:0003229	ventricular cardiac muscle tissue development	2/232	55/18614	0.149925	0.535922	0.497493	FKBP1A/TBX3	2
GO:0010658	striated muscle cell apoptotic process	2/232	55/18614	0.149925	0.535922	0.497493	MDK/CFLAR	2
GO:0052372	modulation by symbiont of entry into host	2/232	55/18614	0.149925	0.535922	0.497493	LGALS1/KRT6A	2
GO:0003084	positive regulation of systemic arterial blood pressure	1/232	13/18614	0.150494	0.535922	0.497493	SPX	1
GO:0006734	NADH metabolic process	1/232	13/18614	0.150494	0.535922	0.497493	VCP	1
GO:0007144	female meiosis I	1/232	13/18614	0.150494	0.535922	0.497493	UBB	1
GO:0007320	insemination	1/232	13/18614	0.150494	0.535922	0.497493	SERPINE2	1
GO:0009133	nucleoside diphosphate biosynthetic process	1/232	13/18614	0.150494	0.535922	0.497493	CMPK1	1
GO:0010524	positive regulation of calcium ion transport into cytosol	1/232	13/18614	0.150494	0.535922	0.497493	BAX	1
GO:0021979	hypothalamus cell differentiation	1/232	13/18614	0.150494	0.535922	0.497493	UBB	1
GO:0035437	maintenance of protein localization in endoplasmic reticulum	1/232	13/18614	0.150494	0.535922	0.497493	KDELR3	1
GO:0035589	G protein-coupled purinergic nucleotide receptor signaling pathway	1/232	13/18614	0.150494	0.535922	0.497493	GPR87	1
GO:0036302	atrioventricular canal development	1/232	13/18614	0.150494	0.535922	0.497493	TBX3	1
GO:0042117	monocyte activation	1/232	13/18614	0.150494	0.535922	0.497493	FN1	1
GO:0042415	norepinephrine metabolic process	1/232	13/18614	0.150494	0.535922	0.497493	MOXD1	1
GO:0043568	positive regulation of insulin-like growth factor receptor signaling pathway	1/232	13/18614	0.150494	0.535922	0.497493	IGFBP3	1
GO:0045916	negative regulation of complement activation	1/232	13/18614	0.150494	0.535922	0.497493	A2M	1
GO:0051481	negative regulation of cytosolic calcium ion concentration	1/232	13/18614	0.150494	0.535922	0.497493	TMBIM6	1
GO:0051775	response to redox state	1/232	13/18614	0.150494	0.535922	0.497493	SELENOS	1
GO:0060707	trophoblast giant cell differentiation	1/232	13/18614	0.150494	0.535922	0.497493	LIF	1
GO:0061430	bone trabecula morphogenesis	1/232	13/18614	0.150494	0.535922	0.497493	MMP2	1
GO:0070417	cellular response to cold	1/232	13/18614	0.150494	0.535922	0.497493	SLC9A1	1
GO:0070486	leukocyte aggregation	1/232	13/18614	0.150494	0.535922	0.497493	RAC2	1
GO:0070493	thrombin-activated receptor signaling pathway	1/232	13/18614	0.150494	0.535922	0.497493	F2R	1
GO:0070572	positive regulation of neuron projection regeneration	1/232	13/18614	0.150494	0.535922	0.497493	FLNA	1
GO:0071236	cellular response to antibiotic	1/232	13/18614	0.150494	0.535922	0.497493	SLC9A1	1
GO:0071696	ectodermal placode development	1/232	13/18614	0.150494	0.535922	0.497493	TBX3	1
GO:0072537	fibroblast activation	1/232	13/18614	0.150494	0.535922	0.497493	RGCC	1
GO:0075509	endocytosis involved in viral entry into host cell	1/232	13/18614	0.150494	0.535922	0.497493	CTSL	1
GO:1900103	positive regulation of endoplasmic reticulum unfolded protein response	1/232	13/18614	0.150494	0.535922	0.497493	BAX	1
GO:1900115	extracellular regulation of signal transduction	1/232	13/18614	0.150494	0.535922	0.497493	NBL1	1
GO:1900116	extracellular negative regulation of signal transduction	1/232	13/18614	0.150494	0.535922	0.497493	NBL1	1
GO:1901857	positive regulation of cellular respiration	1/232	13/18614	0.150494	0.535922	0.497493	VCP	1
GO:1902065	response to L-glutamate	1/232	13/18614	0.150494	0.535922	0.497493	TMBIM6	1
GO:1903054	negative regulation of extracellular matrix organization	1/232	13/18614	0.150494	0.535922	0.497493	CST3	1
GO:1903624	regulation of DNA catabolic process	1/232	13/18614	0.150494	0.535922	0.497493	BAX	1
GO:1904748	regulation of apoptotic process involved in development	1/232	13/18614	0.150494	0.535922	0.497493	BAX	1
GO:0050679	positive regulation of epithelial cell proliferation	5/232	225/18614	0.150674	0.535922	0.497493	MDK/VEGFB/ECM1/CFLAR/PTPRN	5
GO:0050866	negative regulation of cell activation	5/232	225/18614	0.150674	0.535922	0.497493	MDK/FN1/CD9/NDFIP1/SERPINE2	5
GO:0051051	negative regulation of transport	9/232	483/18614	0.150801	0.535922	0.497493	SPX/TSPO/NDFIP1/TMBIM6/SERPINE2/SELENOS/IRS1/F2R/LIF	9
GO:0090398	cellular senescence	3/232	108/18614	0.152195	0.540148	0.501417	LMNA/TBX3/NPM1	3
GO:0031346	positive regulation of cell projection organization	7/232	353/18614	0.153151	0.540148	0.501417	MDK/RAC2/FLNA/FN1/ITGA3/CFLAR/ITPKA	7
GO:0030856	regulation of epithelial cell differentiation	4/232	166/18614	0.153647	0.540148	0.501417	CD109/TBX3/LIF/SPRED1	4
GO:0051168	nuclear export	4/232	166/18614	0.153647	0.540148	0.501417	IFI27/PPM1A/HNRNPA1/NPM1	4
GO:0070665	positive regulation of leukocyte proliferation	4/232	166/18614	0.153647	0.540148	0.501417	CD70/RAC2/IGFBP2/CCDC88B	4
GO:0002279	mast cell activation involved in immune response	2/232	56/18614	0.154267	0.540148	0.501417	RAC2/UNC13D	2
GO:0010559	regulation of glycoprotein biosynthetic process	2/232	56/18614	0.154267	0.540148	0.501417	ITM2B/ITM2A	2
GO:0045071	negative regulation of viral genome replication	2/232	56/18614	0.154267	0.540148	0.501417	APOBEC3C/APOBEC3G	2
GO:0055078	sodium ion homeostasis	2/232	56/18614	0.154267	0.540148	0.501417	SPX/SLC9A1	2
GO:0060986	endocrine hormone secretion	2/232	56/18614	0.154267	0.540148	0.501417	TSPO/TBX3	2
GO:0097191	extrinsic apoptotic signaling pathway	5/232	227/18614	0.154598	0.540148	0.501417	CD70/IFI27/BAX/LMNA/CFLAR	5
GO:1902106	negative regulation of leukocyte differentiation	3/232	109/18614	0.155157	0.540148	0.501417	TMEM176B/MDK/TOB2	3
GO:0019318	hexose metabolic process	5/232	228/18614	0.156575	0.540148	0.501417	PKM/IGFBP3/SELENOS/IRS1/USP7	5
GO:0009408	response to heat	3/232	110/18614	0.158137	0.540148	0.501417	IGFBP7/SOD1/VCP	3
GO:0010717	regulation of epithelial to mesenchymal transition	3/232	110/18614	0.158137	0.540148	0.501417	MDK/RGCC/SPRED1	3
GO:0014812	muscle cell migration	3/232	110/18614	0.158137	0.540148	0.501417	S100A11/MDK/IGFBP3	3
GO:0045445	myoblast differentiation	3/232	110/18614	0.158137	0.540148	0.501417	LGALS1/IGFBP3/TBX3	3
GO:0048705	skeletal system morphogenesis	5/232	229/18614	0.158563	0.540148	0.501417	SLC39A1/ALPL/MMP2/SERPINH1/MMP14	5
GO:0002448	mast cell mediated immunity	2/232	57/18614	0.158634	0.540148	0.501417	RAC2/UNC13D	2
GO:0006826	iron ion transport	2/232	57/18614	0.158634	0.540148	0.501417	CP/SLC40A1	2
GO:0046148	pigment biosynthetic process	2/232	57/18614	0.158634	0.540148	0.501417	TSPO/TMEM14B	2
GO:0050881	musculoskeletal movement	2/232	57/18614	0.158634	0.540148	0.501417	TNNT1/MYH14	2
GO:0034250	positive regulation of amide metabolic process	4/232	169/18614	0.160708	0.540148	0.501417	PKM/RPS4X/RPL5/NPM1	4
GO:0002467	germinal center formation	1/232	14/18614	0.161089	0.540148	0.501417	UNC13D	1
GO:0002829	negative regulation of type 2 immune response	1/232	14/18614	0.161089	0.540148	0.501417	NDFIP1	1
GO:0006241	CTP biosynthetic process	1/232	14/18614	0.161089	0.540148	0.501417	NME4	1
GO:0006855	xenobiotic transmembrane transport	1/232	14/18614	0.161089	0.540148	0.501417	SLC29A1	1
GO:0007216	G protein-coupled glutamate receptor signaling pathway	1/232	14/18614	0.161089	0.540148	0.501417	HOMER3	1
GO:0010713	negative regulation of collagen metabolic process	1/232	14/18614	0.161089	0.540148	0.501417	CST3	1
GO:0014733	regulation of skeletal muscle adaptation	1/232	14/18614	0.161089	0.540148	0.501417	TNNT1	1
GO:0014841	skeletal muscle satellite cell proliferation	1/232	14/18614	0.161089	0.540148	0.501417	CFLAR	1
GO:0030049	muscle filament sliding	1/232	14/18614	0.161089	0.540148	0.501417	MYL6B	1
GO:0042136	neurotransmitter biosynthetic process	1/232	14/18614	0.161089	0.540148	0.501417	MOXD1	1
GO:0046049	UMP metabolic process	1/232	14/18614	0.161089	0.540148	0.501417	CMPK1	1
GO:0046598	positive regulation of viral entry into host cell	1/232	14/18614	0.161089	0.540148	0.501417	LGALS1	1
GO:0048302	regulation of isotype switching to IgG isotypes	1/232	14/18614	0.161089	0.540148	0.501417	NDFIP1	1
GO:0050930	induction of positive chemotaxis	1/232	14/18614	0.161089	0.540148	0.501417	VEGFB	1
GO:0051764	actin crosslink formation	1/232	14/18614	0.161089	0.540148	0.501417	FLNA	1
GO:0060009	Sertoli cell development	1/232	14/18614	0.161089	0.540148	0.501417	RAB13	1
GO:0070141	response to UV-A	1/232	14/18614	0.161089	0.540148	0.501417	MMP2	1
GO:0071871	response to epinephrine	1/232	14/18614	0.161089	0.540148	0.501417	SLC9A1	1
GO:0072160	nephron tubule epithelial cell differentiation	1/232	14/18614	0.161089	0.540148	0.501417	LIF	1
GO:0072350	tricarboxylic acid metabolic process	1/232	14/18614	0.161089	0.540148	0.501417	IDH2	1
GO:0072672	neutrophil extravasation	1/232	14/18614	0.161089	0.540148	0.501417	MDK	1
GO:0075294	positive regulation by symbiont of entry into host	1/232	14/18614	0.161089	0.540148	0.501417	LGALS1	1
GO:0099188	postsynaptic cytoskeleton organization	1/232	14/18614	0.161089	0.540148	0.501417	ACTG1	1
GO:1901029	negative regulation of mitochondrial outer membrane permeabilization involved in apoptotic signaling pathway	1/232	14/18614	0.161089	0.540148	0.501417	SLC25A6	1
GO:1903025	regulation of RNA polymerase II regulatory region sequence-specific DNA binding	1/232	14/18614	0.161089	0.540148	0.501417	LIF	1
GO:1903894	regulation of IRE1-mediated unfolded protein response	1/232	14/18614	0.161089	0.540148	0.501417	BAX	1
GO:1990173	protein localization to nucleoplasm	1/232	14/18614	0.161089	0.540148	0.501417	NOP53	1
GO:2001171	positive regulation of ATP biosynthetic process	1/232	14/18614	0.161089	0.540148	0.501417	VCP	1
GO:0006998	nuclear envelope organization	2/232	58/18614	0.163024	0.540148	0.501417	LMNA/CTDNEP1	2
GO:0010718	positive regulation of epithelial to mesenchymal transition	2/232	58/18614	0.163024	0.540148	0.501417	MDK/RGCC	2
GO:0042733	embryonic digit morphogenesis	2/232	58/18614	0.163024	0.540148	0.501417	BAX/TBX3	2
GO:0050879	multicellular organismal movement	2/232	58/18614	0.163024	0.540148	0.501417	TNNT1/MYH14	2
GO:0061005	cell differentiation involved in kidney development	2/232	58/18614	0.163024	0.540148	0.501417	LGR4/LIF	2
GO:2000649	regulation of sodium ion transmembrane transporter activity	2/232	58/18614	0.163024	0.540148	0.501417	FXYD5/SLC9A1	2
GO:0009267	cellular response to starvation	4/232	170/18614	0.163087	0.540148	0.501417	PLIN3/PLIN2/GABARAPL2/HNRNPA1	4
GO:0016032	viral process	8/232	426/18614	0.164079	0.540148	0.501417	APOBEC3C/APOBEC3G/LGALS1/SPCS1/IFI27/CTSL/ANPEP/VCP	8
GO:0060537	muscle tissue development	8/232	426/18614	0.164079	0.540148	0.501417	MYL6B/LMNA/SLC9A1/CFLAR/FKBP1A/TBX3/MYH14/FHL2	8
GO:1905954	positive regulation of lipid localization	3/232	112/18614	0.164149	0.540148	0.501417	PLIN3/PLIN2/SCP2	3
GO:0043434	response to peptide hormone	8/232	427/18614	0.165542	0.540148	0.501417	ALPL/SLC9A1/PKM/CTSD/CFLAR/RAB13/SELENOS/IRS1	8
GO:0002366	leukocyte activation involved in immune response	6/232	296/18614	0.165687	0.540148	0.501417	MDK/RAC2/LGALS1/UNC13D/NDFIP1/ITM2A	6
GO:0010639	negative regulation of organelle organization	7/232	362/18614	0.16736	0.540148	0.501417	TMSB10/LMNA/SLC25A6/TSPO/HNRNPA1/LIF/NPM1	7
GO:0006611	protein export from nucleus	2/232	59/18614	0.167436	0.540148	0.501417	IFI27/PPM1A	2
GO:0046324	regulation of glucose import	2/232	59/18614	0.167436	0.540148	0.501417	SELENOS/IRS1	2
GO:0051438	regulation of ubiquitin-protein transferase activity	2/232	59/18614	0.167436	0.540148	0.501417	RPS7/RPL5	2
GO:0051898	negative regulation of protein kinase B signaling	2/232	59/18614	0.167436	0.540148	0.501417	NOP53/PHLDA3	2
GO:0042254	ribosome biogenesis	6/232	298/18614	0.169268	0.540148	0.501417	MALSU1/NOP53/RPS7/NPM3/RPL5/NPM1	6
GO:0002526	acute inflammatory response	3/232	114/18614	0.170229	0.540148	0.501417	A2M/FN1/SELENOS	3
GO:0031214	biomineral tissue development	4/232	173/18614	0.170302	0.540148	0.501417	ECM1/ALPL/LGR4/ATRAID	4
GO:0010001	glial cell differentiation	5/232	235/18614	0.170706	0.540148	0.501417	MDK/SOD1/MYRF/SERPINE2/LIF	5
GO:0000054	ribosomal subunit export from nucleus	1/232	15/18614	0.171553	0.540148	0.501417	NPM1	1
GO:0001977	renal system process involved in regulation of blood volume	1/232	15/18614	0.171553	0.540148	0.501417	F2R	1
GO:0002864	regulation of acute inflammatory response to antigenic stimulus	1/232	15/18614	0.171553	0.540148	0.501417	SELENOS	1
GO:0003413	chondrocyte differentiation involved in endochondral bone morphogenesis	1/232	15/18614	0.171553	0.540148	0.501417	SERPINH1	1
GO:0006206	pyrimidine nucleobase metabolic process	1/232	15/18614	0.171553	0.540148	0.501417	CMPK1	1
GO:0007567	parturition	1/232	15/18614	0.171553	0.540148	0.501417	MMP2	1
GO:0009130	pyrimidine nucleoside monophosphate biosynthetic process	1/232	15/18614	0.171553	0.540148	0.501417	CMPK1	1
GO:0009173	pyrimidine ribonucleoside monophosphate metabolic process	1/232	15/18614	0.171553	0.540148	0.501417	CMPK1	1
GO:0009209	pyrimidine ribonucleoside triphosphate biosynthetic process	1/232	15/18614	0.171553	0.540148	0.501417	NME4	1
GO:0010838	positive regulation of keratinocyte proliferation	1/232	15/18614	0.171553	0.540148	0.501417	MDK	1
GO:0010867	positive regulation of triglyceride biosynthetic process	1/232	15/18614	0.171553	0.540148	0.501417	CTDNEP1	1
GO:0019511	peptidyl-proline hydroxylation	1/232	15/18614	0.171553	0.540148	0.501417	CRTAP	1
GO:0032095	regulation of response to food	1/232	15/18614	0.171553	0.540148	0.501417	SPX	1
GO:0032905	transforming growth factor beta1 production	1/232	15/18614	0.171553	0.540148	0.501417	LUM	1
GO:0033599	regulation of mammary gland epithelial cell proliferation	1/232	15/18614	0.171553	0.540148	0.501417	BAX	1
GO:0033689	negative regulation of osteoblast proliferation	1/232	15/18614	0.171553	0.540148	0.501417	ATRAID	1
GO:0033750	ribosome localization	1/232	15/18614	0.171553	0.540148	0.501417	NPM1	1
GO:0034310	primary alcohol catabolic process	1/232	15/18614	0.171553	0.540148	0.501417	SULT1E1	1
GO:0035067	negative regulation of histone acetylation	1/232	15/18614	0.171553	0.540148	0.501417	SDR16C5	1
GO:0043252	sodium-independent organic anion transport	1/232	15/18614	0.171553	0.540148	0.501417	MFSD10	1
GO:0043558	regulation of translational initiation in response to stress	1/232	15/18614	0.171553	0.540148	0.501417	NPM1	1
GO:0045725	positive regulation of glycogen biosynthetic process	1/232	15/18614	0.171553	0.540148	0.501417	IRS1	1
GO:0045838	positive regulation of membrane potential	1/232	15/18614	0.171553	0.540148	0.501417	VCP	1
GO:0045986	negative regulation of smooth muscle contraction	1/232	15/18614	0.171553	0.540148	0.501417	SOD1	1
GO:0046348	amino sugar catabolic process	1/232	15/18614	0.171553	0.540148	0.501417	CHI3L1	1
GO:0048070	regulation of developmental pigmentation	1/232	15/18614	0.171553	0.540148	0.501417	BAX	1
GO:0048291	isotype switching to IgG isotypes	1/232	15/18614	0.171553	0.540148	0.501417	NDFIP1	1
GO:0051570	regulation of histone H3-K9 methylation	1/232	15/18614	0.171553	0.540148	0.501417	LMNA	1
GO:0070278	extracellular matrix constituent secretion	1/232	15/18614	0.171553	0.540148	0.501417	RGCC	1
GO:0072283	metanephric renal vesicle morphogenesis	1/232	15/18614	0.171553	0.540148	0.501417	LIF	1
GO:0072378	blood coagulation, fibrin clot formation	1/232	15/18614	0.171553	0.540148	0.501417	FLNA	1
GO:0072520	seminiferous tubule development	1/232	15/18614	0.171553	0.540148	0.501417	UBB	1
GO:0072531	pyrimidine-containing compound transmembrane transport	1/232	15/18614	0.171553	0.540148	0.501417	SLC29A1	1
GO:0120305	regulation of pigmentation	1/232	15/18614	0.171553	0.540148	0.501417	BAX	1
GO:1900426	positive regulation of defense response to bacterium	1/232	15/18614	0.171553	0.540148	0.501417	PGC	1
GO:1901142	insulin metabolic process	1/232	15/18614	0.171553	0.540148	0.501417	CTSD	1
GO:1901722	regulation of cell proliferation involved in kidney development	1/232	15/18614	0.171553	0.540148	0.501417	CFLAR	1
GO:1901836	regulation of transcription of nucleolar large rRNA by RNA polymerase I	1/232	15/18614	0.171553	0.540148	0.501417	NOP53	1
GO:2000052	positive regulation of non-canonical Wnt signaling pathway	1/232	15/18614	0.171553	0.540148	0.501417	PLEKHA4	1
GO:2000651	positive regulation of sodium ion transmembrane transporter activity	1/232	15/18614	0.171553	0.540148	0.501417	SLC9A1	1
GO:2000671	regulation of motor neuron apoptotic process	1/232	15/18614	0.171553	0.540148	0.501417	BAX	1
GO:2000767	positive regulation of cytoplasmic translation	1/232	15/18614	0.171553	0.540148	0.501417	PKM	1
GO:0002011	morphogenesis of an epithelial sheet	2/232	60/18614	0.171868	0.540148	0.501417	FLNA/COL5A1	2
GO:0002886	regulation of myeloid leukocyte mediated immunity	2/232	60/18614	0.171868	0.540148	0.501417	RAC2/UNC13D	2
GO:0046824	positive regulation of nucleocytoplasmic transport	2/232	60/18614	0.171868	0.540148	0.501417	FLNA/PPM1A	2
GO:0030178	negative regulation of Wnt signaling pathway	4/232	174/18614	0.172732	0.540148	0.501417	MDK/TLE2/IGFBP2/IGFBP6	4
GO:0002263	cell activation involved in immune response	6/232	300/18614	0.172881	0.540148	0.501417	MDK/RAC2/LGALS1/UNC13D/NDFIP1/ITM2A	6
GO:0001938	positive regulation of endothelial cell proliferation	3/232	115/18614	0.173293	0.540148	0.501417	MDK/VEGFB/ECM1	3
GO:1903707	negative regulation of hemopoiesis	3/232	115/18614	0.173293	0.540148	0.501417	TMEM176B/MDK/TOB2	3
GO:1990748	cellular detoxification	3/232	115/18614	0.173293	0.540148	0.501417	SOD1/PRDX5/SELENOS	3
GO:0072593	reactive oxygen species metabolic process	5/232	237/18614	0.174832	0.540148	0.501417	RAC2/SOD1/TSPO/PRDX5/CFLAR	5
GO:0006694	steroid biosynthetic process	4/232	175/18614	0.175174	0.540148	0.501417	IGFBP7/SOD1/TSPO/SCP2	4
GO:0010038	response to metal ion	7/232	367/18614	0.175499	0.540148	0.501417	SOD1/TSPO/IGFBP2/ACTG1/ITPKA/NEK7/SLC40A1	7
GO:0019229	regulation of vasoconstriction	2/232	61/18614	0.176319	0.540148	0.501417	MMP2/F2R	2
GO:0043903	regulation of biological process involved in symbiotic interaction	2/232	61/18614	0.176319	0.540148	0.501417	LGALS1/KRT6A	2
GO:0060135	maternal process involved in female pregnancy	2/232	61/18614	0.176319	0.540148	0.501417	ITGA3/LIF	2
GO:0098900	regulation of action potential	2/232	61/18614	0.176319	0.540148	0.501417	FLNA/SLC9A1	2
GO:1903409	reactive oxygen species biosynthetic process	2/232	61/18614	0.176319	0.540148	0.501417	SOD1/CFLAR	2
GO:1904356	regulation of telomere maintenance via telomere lengthening	2/232	61/18614	0.176319	0.540148	0.501417	HNRNPA1/NEK7	2
GO:0030509	BMP signaling pathway	4/232	176/18614	0.177628	0.540148	0.501417	NBL1/ITGA3/PPM1A/FKBP8	4
GO:0006874	intracellular calcium ion homeostasis	6/232	303/18614	0.178359	0.540148	0.501417	FLNA/BAX/TMBIM6/FKBP1A/TGM2/F2R	6
GO:0051054	positive regulation of DNA metabolic process	6/232	303/18614	0.178359	0.540148	0.501417	BAX/RGCC/HNRNPA1/BCL7C/NEK7/USP7	6
GO:0050670	regulation of lymphocyte proliferation	5/232	239/18614	0.178997	0.540148	0.501417	CD70/RAC2/IGFBP2/NDFIP1/CCDC88B	5
GO:0071887	leukocyte apoptotic process	3/232	117/18614	0.179468	0.540148	0.501417	CTSL/BAX/SELENOS	3
GO:0019827	stem cell population maintenance	4/232	177/18614	0.180093	0.540148	0.501417	TBX3/BCL7C/ZNF358/LIF	4
GO:0050680	negative regulation of epithelial cell proliferation	4/232	177/18614	0.180093	0.540148	0.501417	CD109/SPARC/RGCC/LIMS2	4
GO:0048872	homeostasis of number of cells	6/232	304/18614	0.180201	0.540148	0.501417	BAX/SOD1/CFLAR/LGR4/F2R/SLC40A1	6
GO:0033013	tetrapyrrole metabolic process	2/232	62/18614	0.180788	0.540148	0.501417	TSPO/TMEM14B	2
GO:0090303	positive regulation of wound healing	2/232	62/18614	0.180788	0.540148	0.501417	ACTG1/F2R	2
GO:1904036	negative regulation of epithelial cell apoptotic process	2/232	62/18614	0.180788	0.540148	0.501417	MDK/CFLAR	2
GO:0002713	negative regulation of B cell mediated immunity	1/232	16/18614	0.181887	0.540148	0.501417	NDFIP1	1
GO:0002890	negative regulation of immunoglobulin mediated immune response	1/232	16/18614	0.181887	0.540148	0.501417	NDFIP1	1
GO:0006735	NADH regeneration	1/232	16/18614	0.181887	0.540148	0.501417	PKM	1
GO:0007351	tripartite regional subdivision	1/232	16/18614	0.181887	0.540148	0.501417	TBX3	1
GO:0008595	anterior/posterior axis specification, embryo	1/232	16/18614	0.181887	0.540148	0.501417	TBX3	1
GO:0009886	post-embryonic animal morphogenesis	1/232	16/18614	0.181887	0.540148	0.501417	BAX	1
GO:0010715	regulation of extracellular matrix disassembly	1/232	16/18614	0.181887	0.540148	0.501417	CST3	1
GO:0014857	regulation of skeletal muscle cell proliferation	1/232	16/18614	0.181887	0.540148	0.501417	CFLAR	1
GO:0018146	keratan sulfate biosynthetic process	1/232	16/18614	0.181887	0.540148	0.501417	B3GNT3	1
GO:0030033	microvillus assembly	1/232	16/18614	0.181887	0.540148	0.501417	FXYD5	1
GO:0033275	actin-myosin filament sliding	1/232	16/18614	0.181887	0.540148	0.501417	MYL6B	1
GO:0036376	sodium ion export across plasma membrane	1/232	16/18614	0.181887	0.540148	0.501417	SLC9A1	1
GO:0042159	lipoprotein catabolic process	1/232	16/18614	0.181887	0.540148	0.501417	CTSD	1
GO:0043517	positive regulation of DNA damage response, signal transduction by p53 class mediator	1/232	16/18614	0.181887	0.540148	0.501417	SPRED1	1
GO:0045579	positive regulation of B cell differentiation	1/232	16/18614	0.181887	0.540148	0.501417	MMP14	1
GO:0045651	positive regulation of macrophage differentiation	1/232	16/18614	0.181887	0.540148	0.501417	LIF	1
GO:0046036	CTP metabolic process	1/232	16/18614	0.181887	0.540148	0.501417	NME4	1
GO:0046321	positive regulation of fatty acid oxidation	1/232	16/18614	0.181887	0.540148	0.501417	IRS1	1
GO:0046325	negative regulation of glucose import	1/232	16/18614	0.181887	0.540148	0.501417	SELENOS	1
GO:0046642	negative regulation of alpha-beta T cell proliferation	1/232	16/18614	0.181887	0.540148	0.501417	NDFIP1	1
GO:0048172	regulation of short-term neuronal synaptic plasticity	1/232	16/18614	0.181887	0.540148	0.501417	SYNGR1	1
GO:0051447	negative regulation of meiotic cell cycle	1/232	16/18614	0.181887	0.540148	0.501417	LIF	1
GO:0060088	auditory receptor cell stereocilium organization	1/232	16/18614	0.181887	0.540148	0.501417	SOD1	1
GO:0060911	cardiac cell fate commitment	1/232	16/18614	0.181887	0.540148	0.501417	TBX3	1
GO:0061469	regulation of type B pancreatic cell proliferation	1/232	16/18614	0.181887	0.540148	0.501417	PTPRN	1
GO:0061621	canonical glycolysis	1/232	16/18614	0.181887	0.540148	0.501417	PKM	1
GO:0061718	glucose catabolic process to pyruvate	1/232	16/18614	0.181887	0.540148	0.501417	PKM	1
GO:0070230	positive regulation of lymphocyte apoptotic process	1/232	16/18614	0.181887	0.540148	0.501417	BAX	1
GO:0070875	positive regulation of glycogen metabolic process	1/232	16/18614	0.181887	0.540148	0.501417	IRS1	1
GO:0071732	cellular response to nitric oxide	1/232	16/18614	0.181887	0.540148	0.501417	CFLAR	1
GO:0097428	protein maturation by iron-sulfur cluster transfer	1/232	16/18614	0.181887	0.540148	0.501417	ISCA1	1
GO:1902931	negative regulation of alcohol biosynthetic process	1/232	16/18614	0.181887	0.540148	0.501417	SOD1	1
GO:2000095	regulation of Wnt signaling pathway, planar cell polarity pathway	1/232	16/18614	0.181887	0.540148	0.501417	PLEKHA4	1
GO:2000318	positive regulation of T-helper 17 type immune response	1/232	16/18614	0.181887	0.540148	0.501417	ARID5A	1
GO:2000696	regulation of epithelial cell differentiation involved in kidney development	1/232	16/18614	0.181887	0.540148	0.501417	LIF	1
GO:2000846	regulation of corticosteroid hormone secretion	1/232	16/18614	0.181887	0.540148	0.501417	TSPO	1
GO:2001256	regulation of store-operated calcium entry	1/232	16/18614	0.181887	0.540148	0.501417	HOMER3	1
GO:0001818	negative regulation of cytokine production	7/232	371/18614	0.182131	0.540379	0.501631	HOMER3/TSPO/RGCC/FN1/NDFIP1/SELENOS/LGR4	7
GO:0030595	leukocyte chemotaxis	5/232	241/18614	0.183199	0.543047	0.504107	MDK/NBL1/VEGFB/RAC2/MMP2	5
GO:0046651	lymphocyte proliferation	6/232	306/18614	0.183908	0.543958	0.504953	CD70/RAC2/BAX/IGFBP2/NDFIP1/CCDC88B	6
GO:0015698	inorganic anion transport	4/232	179/18614	0.185058	0.543958	0.504953	CLIC1/TSPO/SLC12A8/CLCA2	4
GO:0032757	positive regulation of interleukin-8 production	2/232	63/18614	0.185275	0.543958	0.504953	CHI3L1/F2R	2
GO:0099601	regulation of neurotransmitter receptor activity	2/232	63/18614	0.185275	0.543958	0.504953	NPTX2/HOMER3	2
GO:0070997	neuron death	7/232	373/18614	0.185487	0.543958	0.504953	MDK/BAX/SOD1/SLC9A1/UBB/TMBIM6/F2R	7
GO:0021782	glial cell development	3/232	119/18614	0.185702	0.543958	0.504953	MDK/SOD1/MYRF	3
GO:0032944	regulation of mononuclear cell proliferation	5/232	243/18614	0.187437	0.543958	0.504953	CD70/RAC2/IGFBP2/NDFIP1/CCDC88B	5
GO:0048738	cardiac muscle tissue development	5/232	243/18614	0.187437	0.543958	0.504953	LMNA/SLC9A1/FKBP1A/TBX3/FHL2	5
GO:0043588	skin development	6/232	308/18614	0.187645	0.543958	0.504953	CD109/COL5A1/ITGA3/CFLAR/LGR4/KRT6A	6
GO:0006304	DNA modification	3/232	120/18614	0.18884	0.543958	0.504953	APOBEC3C/APOBEC3G/USP7	3
GO:0007006	mitochondrial membrane organization	3/232	120/18614	0.18884	0.543958	0.504953	BAX/SLC25A6/SLC9A1	3
GO:0030326	embryonic limb morphogenesis	3/232	120/18614	0.18884	0.543958	0.504953	BAX/TBX3/ZNF358	3
GO:0032355	response to estradiol	3/232	120/18614	0.18884	0.543958	0.504953	MMP2/IGFBP2/CFLAR	3
GO:0035113	embryonic appendage morphogenesis	3/232	120/18614	0.18884	0.543958	0.504953	BAX/TBX3/ZNF358	3
GO:1901653	cellular response to peptide	7/232	375/18614	0.188868	0.543958	0.504953	SLC9A1/PKM/CTSD/CFLAR/RAB13/SELENOS/IRS1	7
GO:0006360	transcription by RNA polymerase I	2/232	64/18614	0.189777	0.543958	0.504953	FLNA/NOP53	2
GO:0098727	maintenance of cell number	4/232	181/18614	0.190068	0.543958	0.504953	TBX3/BCL7C/ZNF358/LIF	4
GO:0031398	positive regulation of protein ubiquitination	3/232	121/18614	0.191992	0.543958	0.504953	UBB/NDFIP1/FKBP1A	3
GO:2000278	regulation of DNA biosynthetic process	3/232	121/18614	0.191992	0.543958	0.504953	RGCC/HNRNPA1/NEK7	3
GO:0001991	regulation of systemic arterial blood pressure by circulatory renin-angiotensin	1/232	17/18614	0.192092	0.543958	0.504953	F2R	1
GO:0002921	negative regulation of humoral immune response	1/232	17/18614	0.192092	0.543958	0.504953	A2M	1
GO:0006103	2-oxoglutarate metabolic process	1/232	17/18614	0.192092	0.543958	0.504953	IDH2	1
GO:0010831	positive regulation of myotube differentiation	1/232	17/18614	0.192092	0.543958	0.504953	MMP14	1
GO:0021542	dentate gyrus development	1/232	17/18614	0.192092	0.543958	0.504953	MDK	1
GO:0032274	gonadotropin secretion	1/232	17/18614	0.192092	0.543958	0.504953	TBX3	1
GO:0032510	endosome to lysosome transport via multivesicular body sorting pathway	1/232	17/18614	0.192092	0.543958	0.504953	VCP	1
GO:0034035	purine ribonucleoside bisphosphate metabolic process	1/232	17/18614	0.192092	0.543958	0.504953	SULT1E1	1
GO:0034112	positive regulation of homotypic cell-cell adhesion	1/232	17/18614	0.192092	0.543958	0.504953	PLAUR	1
GO:0036005	response to macrophage colony-stimulating factor	1/232	17/18614	0.192092	0.543958	0.504953	ALPL	1
GO:0036166	phenotypic switching	1/232	17/18614	0.192092	0.543958	0.504953	OLFM2	1
GO:0044539	long-chain fatty acid import into cell	1/232	17/18614	0.192092	0.543958	0.504953	SPX	1
GO:0045019	negative regulation of nitric oxide biosynthetic process	1/232	17/18614	0.192092	0.543958	0.504953	TSPO	1
GO:0045217	cell-cell junction maintenance	1/232	17/18614	0.192092	0.543958	0.504953	F2R	1
GO:0046827	positive regulation of protein export from nucleus	1/232	17/18614	0.192092	0.543958	0.504953	PPM1A	1
GO:0050427	3'-phosphoadenosine 5'-phosphosulfate metabolic process	1/232	17/18614	0.192092	0.543958	0.504953	SULT1E1	1
GO:0051895	negative regulation of focal adhesion assembly	1/232	17/18614	0.192092	0.543958	0.504953	MMP14	1
GO:0060253	negative regulation of glial cell proliferation	1/232	17/18614	0.192092	0.543958	0.504953	TSPO	1
GO:0061003	positive regulation of dendritic spine morphogenesis	1/232	17/18614	0.192092	0.543958	0.504953	ITPKA	1
GO:0071468	cellular response to acidic pH	1/232	17/18614	0.192092	0.543958	0.504953	SLC9A1	1
GO:0071816	tail-anchored membrane protein insertion into ER membrane	1/232	17/18614	0.192092	0.543958	0.504953	EMC7	1
GO:0072109	glomerular mesangium development	1/232	17/18614	0.192092	0.543958	0.504953	CFLAR	1
GO:0072224	metanephric glomerulus development	1/232	17/18614	0.192092	0.543958	0.504953	LGR4	1
GO:0080154	regulation of fertilization	1/232	17/18614	0.192092	0.543958	0.504953	ZP1	1
GO:0150118	negative regulation of cell-substrate junction organization	1/232	17/18614	0.192092	0.543958	0.504953	MMP14	1
GO:1901201	regulation of extracellular matrix assembly	1/232	17/18614	0.192092	0.543958	0.504953	RGCC	1
GO:1902570	protein localization to nucleolus	1/232	17/18614	0.192092	0.543958	0.504953	NOP53	1
GO:1904355	positive regulation of telomere capping	1/232	17/18614	0.192092	0.543958	0.504953	NEK7	1
GO:1904406	negative regulation of nitric oxide metabolic process	1/232	17/18614	0.192092	0.543958	0.504953	TSPO	1
GO:0002696	positive regulation of leukocyte activation	7/232	377/18614	0.192274	0.543958	0.504953	MDK/CD70/LGALS1/IGFBP2/MMP14/SOX12/CCDC88B	7
GO:0043484	regulation of RNA splicing	4/232	182/18614	0.192589	0.543958	0.504953	TMBIM6/HNRNPA1/PCBP4/RPS26	4
GO:0046890	regulation of lipid biosynthetic process	4/232	182/18614	0.192589	0.543958	0.504953	IGFBP7/SOD1/CTDNEP1/TSPO	4
GO:0048736	appendage development	4/232	182/18614	0.192589	0.543958	0.504953	SLC39A1/BAX/TBX3/ZNF358	4
GO:0060173	limb development	4/232	182/18614	0.192589	0.543958	0.504953	SLC39A1/BAX/TBX3/ZNF358	4
GO:1905952	regulation of lipid localization	4/232	182/18614	0.192589	0.543958	0.504953	PLIN3/TSPO/PLIN2/SCP2	4
GO:1903037	regulation of leukocyte cell-cell adhesion	7/232	378/18614	0.193986	0.544851	0.505782	MDK/CD70/LGALS1/IGFBP2/NDFIP1/SOX12/CCDC88B	7
GO:0080164	regulation of nitric oxide metabolic process	2/232	65/18614	0.194293	0.544851	0.505782	TSPO/SELENOS	2
GO:0098781	ncRNA transcription	2/232	65/18614	0.194293	0.544851	0.505782	NOP53/NPM3	2
GO:0006109	regulation of carbohydrate metabolic process	4/232	183/18614	0.19512	0.544851	0.505782	IGFBP3/SELENOS/IRS1/USP7	4
GO:0009266	response to temperature stimulus	4/232	183/18614	0.19512	0.544851	0.505782	IGFBP7/SOD1/SLC9A1/VCP	4
GO:0002698	negative regulation of immune effector process	3/232	122/18614	0.195157	0.544851	0.505782	A2M/NDFIP1/TMBIM6	3
GO:0071675	regulation of mononuclear cell migration	3/232	122/18614	0.195157	0.544851	0.505782	MDK/NBL1/ECM1	3
GO:0098661	inorganic anion transmembrane transport	3/232	122/18614	0.195157	0.544851	0.505782	CLIC1/SLC12A8/CLCA2	3
GO:0060326	cell chemotaxis	6/232	312/18614	0.195207	0.544851	0.505782	MDK/NBL1/VEGFB/RAC2/MMP2/RAB13	6
GO:0060047	heart contraction	5/232	247/18614	0.196018	0.544851	0.505782	VEGFB/FLNA/SPX/SOD1/SLC9A1	5
GO:0032943	mononuclear cell proliferation	6/232	313/18614	0.197115	0.544851	0.505782	CD70/RAC2/BAX/IGFBP2/NDFIP1/CCDC88B	6
GO:0044403	biological process involved in symbiotic interaction	6/232	313/18614	0.197115	0.544851	0.505782	LGALS1/IFI27/CTSL/ANPEP/FN1/KRT6A	6
GO:1902107	positive regulation of leukocyte differentiation	4/232	184/18614	0.197662	0.544851	0.505782	MDK/MMP14/LIF/SOX12	4
GO:1903708	positive regulation of hemopoiesis	4/232	184/18614	0.197662	0.544851	0.505782	MDK/MMP14/LIF/SOX12	4
GO:0002761	regulation of myeloid leukocyte differentiation	3/232	123/18614	0.198336	0.544851	0.505782	NDFIP1/TOB2/LIF	3
GO:0072655	establishment of protein localization to mitochondrion	3/232	123/18614	0.198336	0.544851	0.505782	RAC2/BAX/TSPO	3
GO:0044000	movement in host	4/232	185/18614	0.200214	0.544851	0.505782	LGALS1/CTSL/ANPEP/KRT6A	4
GO:0099173	postsynapse organization	4/232	185/18614	0.200214	0.544851	0.505782	ITGA3/ACTN1/ACTG1/ITPKA	4
GO:0070372	regulation of ERK1 and ERK2 cascade	6/232	315/18614	0.200953	0.544851	0.505782	FN1/CFLAR/CHI3L1/F2R/LIF/SPRED1	6
GO:0097237	cellular response to toxic substance	3/232	124/18614	0.201526	0.544851	0.505782	SOD1/PRDX5/SELENOS	3
GO:0002093	auditory receptor cell morphogenesis	1/232	18/18614	0.202171	0.544851	0.505782	SOD1	1
GO:0002693	positive regulation of cellular extravasation	1/232	18/18614	0.202171	0.544851	0.505782	MDK	1
GO:0002827	positive regulation of T-helper 1 type immune response	1/232	18/18614	0.202171	0.544851	0.505782	ARID5A	1
GO:0006978	DNA damage response, signal transduction by p53 class mediator resulting in transcription of p21 class mediator	1/232	18/18614	0.202171	0.544851	0.505782	COPS3	1
GO:0007096	regulation of exit from mitosis	1/232	18/18614	0.202171	0.544851	0.505782	RGCC	1
GO:0007250	activation of NF-kappaB-inducing kinase activity	1/232	18/18614	0.202171	0.544851	0.505782	CHI3L1	1
GO:0009208	pyrimidine ribonucleoside triphosphate metabolic process	1/232	18/18614	0.202171	0.544851	0.505782	NME4	1
GO:0010612	regulation of cardiac muscle adaptation	1/232	18/18614	0.202171	0.544851	0.505782	LMNA	1
GO:0030011	maintenance of cell polarity	1/232	18/18614	0.202171	0.544851	0.505782	SLC9A1	1
GO:0033033	negative regulation of myeloid cell apoptotic process	1/232	18/18614	0.202171	0.544851	0.505782	SELENOS	1
GO:0035970	peptidyl-threonine dephosphorylation	1/232	18/18614	0.202171	0.544851	0.505782	PPM1A	1
GO:0042339	keratan sulfate metabolic process	1/232	18/18614	0.202171	0.544851	0.505782	B3GNT3	1
GO:0042402	cellular biogenic amine catabolic process	1/232	18/18614	0.202171	0.544851	0.505782	MOXD1	1
GO:0042574	retinal metabolic process	1/232	18/18614	0.202171	0.544851	0.505782	SDR16C5	1
GO:0046112	nucleobase biosynthetic process	1/232	18/18614	0.202171	0.544851	0.505782	CMPK1	1
GO:0048569	post-embryonic animal organ development	1/232	18/18614	0.202171	0.544851	0.505782	BAX	1
GO:0050665	hydrogen peroxide biosynthetic process	1/232	18/18614	0.202171	0.544851	0.505782	SOD1	1
GO:0051782	negative regulation of cell division	1/232	18/18614	0.202171	0.544851	0.505782	SUSD2	1
GO:0051917	regulation of fibrinolysis	1/232	18/18614	0.202171	0.544851	0.505782	PLAUR	1
GO:0060263	regulation of respiratory burst	1/232	18/18614	0.202171	0.544851	0.505782	RAC2	1
GO:0061620	glycolytic process through glucose-6-phosphate	1/232	18/18614	0.202171	0.544851	0.505782	PKM	1
GO:0071318	cellular response to ATP	1/232	18/18614	0.202171	0.544851	0.505782	SOD1	1
GO:0071391	cellular response to estrogen stimulus	1/232	18/18614	0.202171	0.544851	0.505782	ARID5A	1
GO:0072077	renal vesicle morphogenesis	1/232	18/18614	0.202171	0.544851	0.505782	LIF	1
GO:0072376	protein activation cascade	1/232	18/18614	0.202171	0.544851	0.505782	FLNA	1
GO:0090190	positive regulation of branching involved in ureteric bud morphogenesis	1/232	18/18614	0.202171	0.544851	0.505782	LGR4	1
GO:0097067	cellular response to thyroid hormone stimulus	1/232	18/18614	0.202171	0.544851	0.505782	CTSL	1
GO:0097094	craniofacial suture morphogenesis	1/232	18/18614	0.202171	0.544851	0.505782	MMP14	1
GO:0099010	modification of postsynaptic structure	1/232	18/18614	0.202171	0.544851	0.505782	ITPKA	1
GO:1900037	regulation of cellular response to hypoxia	1/232	18/18614	0.202171	0.544851	0.505782	TMBIM6	1
GO:1902170	cellular response to reactive nitrogen species	1/232	18/18614	0.202171	0.544851	0.505782	CFLAR	1
GO:1903242	regulation of cardiac muscle hypertrophy in response to stress	1/232	18/18614	0.202171	0.544851	0.505782	LMNA	1
GO:2000136	regulation of cell proliferation involved in heart morphogenesis	1/232	18/18614	0.202171	0.544851	0.505782	TBX3	1
GO:2000757	negative regulation of peptidyl-lysine acetylation	1/232	18/18614	0.202171	0.544851	0.505782	SDR16C5	1
GO:2001224	positive regulation of neuron migration	1/232	18/18614	0.202171	0.544851	0.505782	MDK	1
GO:0006959	humoral immune response	5/232	250/18614	0.202543	0.545119	0.506031	A2M/C2/RGCC/PGC/KRT6A	5
GO:0042326	negative regulation of phosphorylation	7/232	383/18614	0.202639	0.545119	0.506031	CD109/BAX/IGFBP3/FKBP8/CAMK2N1/SPRED1/NPM1	7
GO:0030324	lung development	4/232	186/18614	0.202776	0.545119	0.506031	ITGA3/CHI3L1/MMP14/LIF	4
GO:0051205	protein insertion into membrane	2/232	67/18614	0.203367	0.5458	0.506664	EMC7/BAX	2
GO:1902305	regulation of sodium ion transmembrane transport	2/232	67/18614	0.203367	0.5458	0.506664	FXYD5/SLC9A1	2
GO:0002697	regulation of immune effector process	7/232	384/18614	0.204388	0.546686	0.507486	A2M/RAC2/UNC13D/NDFIP1/TMBIM6/ARID5A/PGC	7
GO:0001952	regulation of cell-matrix adhesion	3/232	125/18614	0.204729	0.546686	0.507486	SLC9A1/ACTG1/MMP14	3
GO:0098656	monoatomic anion transmembrane transport	3/232	125/18614	0.204729	0.546686	0.507486	CLIC1/SLC12A8/CLCA2	3
GO:0050890	cognition	6/232	317/18614	0.204819	0.546686	0.507486	MDK/GPR88/NPTX2/ITGA3/BRINP1/CAMK2N1	6
GO:0019722	calcium-mediated signaling	4/232	187/18614	0.205348	0.546686	0.507486	HOMER3/LMCD1/SLC9A1/FHL2	4
GO:0050728	negative regulation of inflammatory response	4/232	187/18614	0.205348	0.546686	0.507486	MDK/SOD1/NDFIP1/SELENOS	4
GO:0097305	response to alcohol	5/232	252/18614	0.206934	0.546686	0.507486	A2M/IGFBP7/SOD1/TSPO/RGS19	5
GO:0015909	long-chain fatty acid transport	2/232	68/18614	0.207922	0.546686	0.507486	SPX/PLIN2	2
GO:0042987	amyloid precursor protein catabolic process	2/232	68/18614	0.207922	0.546686	0.507486	APH1B/FKBP1A	2
GO:0051057	positive regulation of small GTPase mediated signal transduction	2/232	68/18614	0.207922	0.546686	0.507486	TGM2/F2R	2
GO:0061180	mammary gland epithelium development	2/232	68/18614	0.207922	0.546686	0.507486	BAX/TBX3	2
GO:0003206	cardiac chamber morphogenesis	3/232	126/18614	0.207944	0.546686	0.507486	FKBP1A/TBX3/FHL2	3
GO:0006022	aminoglycan metabolic process	3/232	126/18614	0.207944	0.546686	0.507486	B3GNT3/GALNT5/CHI3L1	3
GO:0021987	cerebral cortex development	3/232	126/18614	0.207944	0.546686	0.507486	MDK/BAX/TMEM14B	3
GO:0006816	calcium ion transport	8/232	455/18614	0.208857	0.546686	0.507486	FLNA/HOMER3/BAX/TSPO/SLC9A1/TMBIM6/FKBP1A/F2R	8
GO:0032970	regulation of actin filament-based process	7/232	387/18614	0.209668	0.546686	0.507486	MDK/FLNA/TMSB10/RGCC/SLC9A1/ACTG1/VASP	7
GO:0002700	regulation of production of molecular mediator of immune response	4/232	189/18614	0.21052	0.546686	0.507486	NDFIP1/TMBIM6/ARID5A/PGC	4
GO:0003014	renal system process	3/232	127/18614	0.21117	0.546686	0.507486	SPX/ITGA3/F2R	3
GO:0014902	myotube differentiation	3/232	127/18614	0.21117	0.546686	0.507486	CD9/CFLAR/MMP14	3
GO:0090288	negative regulation of cellular response to growth factor stimulus	3/232	127/18614	0.21117	0.546686	0.507486	NBL1/CFLAR/PPM1A	3
GO:0002523	leukocyte migration involved in inflammatory response	1/232	19/18614	0.212124	0.546686	0.507486	MDK	1
GO:0006309	apoptotic DNA fragmentation	1/232	19/18614	0.212124	0.546686	0.507486	BAX	1
GO:0007194	negative regulation of adenylate cyclase activity	1/232	19/18614	0.212124	0.546686	0.507486	GPR87	1
GO:0009148	pyrimidine nucleoside triphosphate biosynthetic process	1/232	19/18614	0.212124	0.546686	0.507486	NME4	1
GO:0010759	positive regulation of macrophage chemotaxis	1/232	19/18614	0.212124	0.546686	0.507486	MDK	1
GO:0010766	negative regulation of sodium ion transport	1/232	19/18614	0.212124	0.546686	0.507486	SERPINE2	1
GO:0010801	negative regulation of peptidyl-threonine phosphorylation	1/232	19/18614	0.212124	0.546686	0.507486	SPRED1	1
GO:0031643	positive regulation of myelination	1/232	19/18614	0.212124	0.546686	0.507486	MYRF	1
GO:0032930	positive regulation of superoxide anion generation	1/232	19/18614	0.212124	0.546686	0.507486	SOD1	1
GO:0035743	CD4-positive, alpha-beta T cell cytokine production	1/232	19/18614	0.212124	0.546686	0.507486	ARID5A	1
GO:0035930	corticosteroid hormone secretion	1/232	19/18614	0.212124	0.546686	0.507486	TSPO	1
GO:0042772	DNA damage response, signal transduction resulting in transcription	1/232	19/18614	0.212124	0.546686	0.507486	COPS3	1
GO:0048266	behavioral response to pain	1/232	19/18614	0.212124	0.546686	0.507486	TSPO	1
GO:0051152	positive regulation of smooth muscle cell differentiation	1/232	19/18614	0.212124	0.546686	0.507486	OLFM2	1
GO:0051900	regulation of mitochondrial depolarization	1/232	19/18614	0.212124	0.546686	0.507486	TSPO	1
GO:0055062	phosphate ion homeostasis	1/232	19/18614	0.212124	0.546686	0.507486	ALPL	1
GO:0060716	labyrinthine layer blood vessel development	1/232	19/18614	0.212124	0.546686	0.507486	PLCD3	1
GO:0060977	coronary vasculature morphogenesis	1/232	19/18614	0.212124	0.546686	0.507486	SPRED1	1
GO:0061323	cell proliferation involved in heart morphogenesis	1/232	19/18614	0.212124	0.546686	0.507486	TBX3	1
GO:0061615	glycolytic process through fructose-6-phosphate	1/232	19/18614	0.212124	0.546686	0.507486	PKM	1
GO:0070242	thymocyte apoptotic process	1/232	19/18614	0.212124	0.546686	0.507486	BAX	1
GO:0072087	renal vesicle development	1/232	19/18614	0.212124	0.546686	0.507486	LIF	1
GO:0086014	atrial cardiac muscle cell action potential	1/232	19/18614	0.212124	0.546686	0.507486	FLNA	1
GO:0086026	atrial cardiac muscle cell to AV node cell signaling	1/232	19/18614	0.212124	0.546686	0.507486	FLNA	1
GO:0086066	atrial cardiac muscle cell to AV node cell communication	1/232	19/18614	0.212124	0.546686	0.507486	FLNA	1
GO:0140354	lipid import into cell	1/232	19/18614	0.212124	0.546686	0.507486	SPX	1
GO:1900242	regulation of synaptic vesicle endocytosis	1/232	19/18614	0.212124	0.546686	0.507486	ACTG1	1
GO:1902307	positive regulation of sodium ion transmembrane transport	1/232	19/18614	0.212124	0.546686	0.507486	SLC9A1	1
GO:0007004	telomere maintenance via telomerase	2/232	69/18614	0.212488	0.546686	0.507486	HNRNPA1/NEK7	2
GO:0032835	glomerulus development	2/232	69/18614	0.212488	0.546686	0.507486	CFLAR/LGR4	2
GO:0045576	mast cell activation	2/232	69/18614	0.212488	0.546686	0.507486	RAC2/UNC13D	2
GO:0070830	bicellular tight junction assembly	2/232	69/18614	0.212488	0.546686	0.507486	RAB13/SLC39A9	2
GO:0030323	respiratory tube development	4/232	190/18614	0.21312	0.547878	0.508592	ITGA3/CHI3L1/MMP14/LIF	4
GO:0071478	cellular response to radiation	4/232	191/18614	0.215729	0.553907	0.514189	GPR88/MMP2/BAX/NPM1	4
GO:0005996	monosaccharide metabolic process	5/232	256/18614	0.215808	0.553907	0.514189	PKM/IGFBP3/SELENOS/IRS1/USP7	5
GO:0030514	negative regulation of BMP signaling pathway	2/232	70/18614	0.217063	0.555365	0.515542	NBL1/PPM1A	2
GO:0032206	positive regulation of telomere maintenance	2/232	70/18614	0.217063	0.555365	0.515542	HNRNPA1/NEK7	2
GO:0043112	receptor metabolic process	2/232	70/18614	0.217063	0.555365	0.515542	CTSD/TBC1D16	2
GO:2000379	positive regulation of reactive oxygen species metabolic process	2/232	70/18614	0.217063	0.555365	0.515542	SOD1/TSPO	2
GO:0045621	positive regulation of lymphocyte differentiation	3/232	130/18614	0.220912	0.556434	0.516535	MDK/MMP14/SOX12	3
GO:0048002	antigen processing and presentation of peptide antigen	2/232	71/18614	0.221647	0.556434	0.516535	CTSL/CTSD	2
GO:0002544	chronic inflammatory response	1/232	20/18614	0.221954	0.556434	0.516535	UNC13D	1
GO:0006700	C21-steroid hormone biosynthetic process	1/232	20/18614	0.221954	0.556434	0.516535	TSPO	1
GO:0009310	amine catabolic process	1/232	20/18614	0.221954	0.556434	0.516535	MOXD1	1
GO:0010310	regulation of hydrogen peroxide metabolic process	1/232	20/18614	0.221954	0.556434	0.516535	RAC2	1
GO:0010940	positive regulation of necrotic cell death	1/232	20/18614	0.221954	0.556434	0.516535	TSPO	1
GO:0030810	positive regulation of nucleotide biosynthetic process	1/232	20/18614	0.221954	0.556434	0.516535	VCP	1
GO:0031998	regulation of fatty acid beta-oxidation	1/232	20/18614	0.221954	0.556434	0.516535	IRS1	1
GO:0032098	regulation of appetite	1/232	20/18614	0.221954	0.556434	0.516535	SPX	1
GO:0032211	negative regulation of telomere maintenance via telomerase	1/232	20/18614	0.221954	0.556434	0.516535	HNRNPA1	1
GO:0033141	positive regulation of peptidyl-serine phosphorylation of STAT protein	1/232	20/18614	0.221954	0.556434	0.516535	LIF	1
GO:0034755	iron ion transmembrane transport	1/232	20/18614	0.221954	0.556434	0.516535	SLC40A1	1
GO:0035795	negative regulation of mitochondrial membrane permeability	1/232	20/18614	0.221954	0.556434	0.516535	SLC25A6	1
GO:0035813	regulation of renal sodium excretion	1/232	20/18614	0.221954	0.556434	0.516535	SPX	1
GO:0036498	IRE1-mediated unfolded protein response	1/232	20/18614	0.221954	0.556434	0.516535	BAX	1
GO:0039535	regulation of RIG-I signaling pathway	1/232	20/18614	0.221954	0.556434	0.516535	NOP53	1
GO:0042693	muscle cell fate commitment	1/232	20/18614	0.221954	0.556434	0.516535	TBX3	1
GO:0055093	response to hyperoxia	1/232	20/18614	0.221954	0.556434	0.516535	MMP2	1
GO:0060231	mesenchymal to epithelial transition	1/232	20/18614	0.221954	0.556434	0.516535	LIF	1
GO:0071294	cellular response to zinc ion	1/232	20/18614	0.221954	0.556434	0.516535	TSPO	1
GO:0097284	hepatocyte apoptotic process	1/232	20/18614	0.221954	0.556434	0.516535	CFLAR	1
GO:0097709	connective tissue replacement	1/232	20/18614	0.221954	0.556434	0.516535	F2R	1
GO:1900227	positive regulation of NLRP3 inflammasome complex assembly	1/232	20/18614	0.221954	0.556434	0.516535	NEK7	1
GO:1900373	positive regulation of purine nucleotide biosynthetic process	1/232	20/18614	0.221954	0.556434	0.516535	VCP	1
GO:1903427	negative regulation of reactive oxygen species biosynthetic process	1/232	20/18614	0.221954	0.556434	0.516535	CFLAR	1
GO:0003015	heart process	5/232	259/18614	0.222542	0.556613	0.5167	VEGFB/FLNA/SPX/SOD1/SLC9A1	5
GO:0014706	striated muscle tissue development	5/232	259/18614	0.222542	0.556613	0.5167	LMNA/SLC9A1/FKBP1A/TBX3/FHL2	5
GO:0051402	neuron apoptotic process	5/232	259/18614	0.222542	0.556613	0.5167	MDK/BAX/SOD1/TMBIM6/F2R	5
GO:0002260	lymphocyte homeostasis	2/232	72/18614	0.226238	0.559101	0.519011	BAX/SLC40A1	2
GO:0006024	glycosaminoglycan biosynthetic process	2/232	72/18614	0.226238	0.559101	0.519011	B3GNT3/GALNT5	2
GO:0009988	cell-cell recognition	2/232	72/18614	0.226238	0.559101	0.519011	CD9/ZP1	2
GO:0030330	DNA damage response, signal transduction by p53 class mediator	2/232	72/18614	0.226238	0.559101	0.519011	COPS3/SPRED1	2
GO:0046626	regulation of insulin receptor signaling pathway	2/232	72/18614	0.226238	0.559101	0.519011	CTSD/IRS1	2
GO:1904888	cranial skeletal system development	2/232	72/18614	0.226238	0.559101	0.519011	SLC39A1/MMP14	2
GO:0031334	positive regulation of protein-containing complex assembly	4/232	195/18614	0.226251	0.559101	0.519011	BAX/VCP/NEK7/VASP	4
GO:0006913	nucleocytoplasmic transport	6/232	328/18614	0.226544	0.559101	0.519011	FLNA/IFI27/LMNA/PPM1A/HNRNPA1/NPM1	6
GO:0051169	nuclear transport	6/232	328/18614	0.226544	0.559101	0.519011	FLNA/IFI27/LMNA/PPM1A/HNRNPA1/NPM1	6
GO:1903522	regulation of blood circulation	5/232	261/18614	0.227066	0.559101	0.519011	FLNA/MMP2/SPX/SLC9A1/F2R	5
GO:0003007	heart morphogenesis	5/232	262/18614	0.229339	0.559101	0.519011	FLNA/COL5A1/FKBP1A/TBX3/FHL2	5
GO:0016042	lipid catabolic process	6/232	330/18614	0.230573	0.559101	0.519011	PAFAH1B3/SULT1E1/PLCD3/PLA1A/SCP2/IRS1	6
GO:0050766	positive regulation of phagocytosis	2/232	73/18614	0.230837	0.559101	0.519011	C2/SOD1	2
GO:0061035	regulation of cartilage development	2/232	73/18614	0.230837	0.559101	0.519011	MDK/ADAMTS7	2
GO:1900076	regulation of cellular response to insulin stimulus	2/232	73/18614	0.230837	0.559101	0.519011	CTSD/IRS1	2
GO:0032388	positive regulation of intracellular transport	4/232	197/18614	0.231562	0.559101	0.519011	RAC2/FLNA/PPM1A/SCP2	4
GO:0002902	regulation of B cell apoptotic process	1/232	21/18614	0.231662	0.559101	0.519011	BAX	1
GO:0006067	ethanol metabolic process	1/232	21/18614	0.231662	0.559101	0.519011	SULT1E1	1
GO:0007213	G protein-coupled acetylcholine receptor signaling pathway	1/232	21/18614	0.231662	0.559101	0.519011	RGS10	1
GO:0007350	blastoderm segmentation	1/232	21/18614	0.231662	0.559101	0.519011	TBX3	1
GO:0007398	ectoderm development	1/232	21/18614	0.231662	0.559101	0.519011	ETS2	1
GO:0008090	retrograde axonal transport	1/232	21/18614	0.231662	0.559101	0.519011	SOD1	1
GO:0009129	pyrimidine nucleoside monophosphate metabolic process	1/232	21/18614	0.231662	0.559101	0.519011	CMPK1	1
GO:0010829	negative regulation of glucose transmembrane transport	1/232	21/18614	0.231662	0.559101	0.519011	SELENOS	1
GO:0014856	skeletal muscle cell proliferation	1/232	21/18614	0.231662	0.559101	0.519011	CFLAR	1
GO:0030502	negative regulation of bone mineralization	1/232	21/18614	0.231662	0.559101	0.519011	ECM1	1
GO:0030728	ovulation	1/232	21/18614	0.231662	0.559101	0.519011	MMP2	1
GO:0031280	negative regulation of cyclase activity	1/232	21/18614	0.231662	0.559101	0.519011	GPR87	1
GO:0031290	retinal ganglion cell axon guidance	1/232	21/18614	0.231662	0.559101	0.519011	ALCAM	1
GO:0034122	negative regulation of toll-like receptor signaling pathway	1/232	21/18614	0.231662	0.559101	0.519011	LGR4	1
GO:0042790	nucleolar large rRNA transcription by RNA polymerase I	1/232	21/18614	0.231662	0.559101	0.519011	NOP53	1
GO:0043373	CD4-positive, alpha-beta T cell lineage commitment	1/232	21/18614	0.231662	0.559101	0.519011	CTSL	1
GO:0051220	cytoplasmic sequestering of protein	1/232	21/18614	0.231662	0.559101	0.519011	FLNA	1
GO:0051882	mitochondrial depolarization	1/232	21/18614	0.231662	0.559101	0.519011	TSPO	1
GO:0060008	Sertoli cell differentiation	1/232	21/18614	0.231662	0.559101	0.519011	RAB13	1
GO:0060252	positive regulation of glial cell proliferation	1/232	21/18614	0.231662	0.559101	0.519011	TSPO	1
GO:0060445	branching involved in salivary gland morphogenesis	1/232	21/18614	0.231662	0.559101	0.519011	TGM2	1
GO:0071498	cellular response to fluid shear stress	1/232	21/18614	0.231662	0.559101	0.519011	MMP2	1
GO:0071731	response to nitric oxide	1/232	21/18614	0.231662	0.559101	0.519011	CFLAR	1
GO:0090189	regulation of branching involved in ureteric bud morphogenesis	1/232	21/18614	0.231662	0.559101	0.519011	LGR4	1
GO:0090201	negative regulation of release of cytochrome c from mitochondria	1/232	21/18614	0.231662	0.559101	0.519011	LMNA	1
GO:0097049	motor neuron apoptotic process	1/232	21/18614	0.231662	0.559101	0.519011	BAX	1
GO:0150105	protein localization to cell-cell junction	1/232	21/18614	0.231662	0.559101	0.519011	ACTG1	1
GO:1901739	regulation of myoblast fusion	1/232	21/18614	0.231662	0.559101	0.519011	CFLAR	1
GO:1903209	positive regulation of oxidative stress-induced cell death	1/232	21/18614	0.231662	0.559101	0.519011	SOD1	1
GO:1903579	negative regulation of ATP metabolic process	1/232	21/18614	0.231662	0.559101	0.519011	TSPO	1
GO:2000047	regulation of cell-cell adhesion mediated by cadherin	1/232	21/18614	0.231662	0.559101	0.519011	RGCC	1
GO:0009132	nucleoside diphosphate metabolic process	3/232	134/18614	0.234039	0.560892	0.520673	NME4/PKM/CMPK1	3
GO:0009142	nucleoside triphosphate biosynthetic process	3/232	134/18614	0.234039	0.560892	0.520673	NME4/VCP/CMPK1	3
GO:0051224	negative regulation of protein transport	3/232	134/18614	0.234039	0.560892	0.520673	NDFIP1/IRS1/F2R	3
GO:1900180	regulation of protein localization to nucleus	3/232	134/18614	0.234039	0.560892	0.520673	FLNA/LMNA/LIF	3
GO:0071897	DNA biosynthetic process	4/232	198/18614	0.234229	0.560892	0.520673	RGCC/VCP/HNRNPA1/NEK7	4
GO:0032386	regulation of intracellular transport	6/232	332/18614	0.234625	0.560892	0.520673	RAC2/FLNA/IFI27/PPM1A/SCP2/USP7	6
GO:0006023	aminoglycan biosynthetic process	2/232	74/18614	0.235442	0.560892	0.520673	B3GNT3/GALNT5	2
GO:0045661	regulation of myoblast differentiation	2/232	74/18614	0.235442	0.560892	0.520673	IGFBP3/TBX3	2
GO:0051145	smooth muscle cell differentiation	2/232	74/18614	0.235442	0.560892	0.520673	OLFM2/TBX3	2
GO:1901616	organic hydroxy compound catabolic process	2/232	74/18614	0.235442	0.560892	0.520673	MOXD1/SULT1E1	2
GO:1903578	regulation of ATP metabolic process	2/232	74/18614	0.235442	0.560892	0.520673	TSPO/VCP	2
GO:0006605	protein targeting	6/232	333/18614	0.23666	0.560892	0.520673	RAC2/SPCS1/HOMER3/TSPO/NACA/SYNGR1	6
GO:0060562	epithelial tube morphogenesis	6/232	334/18614	0.2387	0.560892	0.520673	MDK/RPS7/TBX3/LGR4/MMP14/VASP	6
GO:0005977	glycogen metabolic process	2/232	75/18614	0.240051	0.560892	0.520673	SELENOS/IRS1	2
GO:0006278	RNA-templated DNA biosynthetic process	2/232	75/18614	0.240051	0.560892	0.520673	HNRNPA1/NEK7	2
GO:0010822	positive regulation of mitochondrion organization	2/232	75/18614	0.240051	0.560892	0.520673	BAX/PLAUR	2
GO:0046323	glucose import	2/232	75/18614	0.240051	0.560892	0.520673	SELENOS/IRS1	2
GO:0030879	mammary gland development	3/232	136/18614	0.240655	0.560892	0.520673	BAX/SLC29A1/TBX3	3
GO:0000083	regulation of transcription involved in G1/S transition of mitotic cell cycle	1/232	22/18614	0.241249	0.560892	0.520673	CDK18	1
GO:0001919	regulation of receptor recycling	1/232	22/18614	0.241249	0.560892	0.520673	TBC1D16	1
GO:0002115	store-operated calcium entry	1/232	22/18614	0.241249	0.560892	0.520673	HOMER3	1
GO:0003228	atrial cardiac muscle tissue development	1/232	22/18614	0.241249	0.560892	0.520673	TBX3	1
GO:0007620	copulation	1/232	22/18614	0.241249	0.560892	0.520673	SERPINE2	1
GO:0009713	catechol-containing compound biosynthetic process	1/232	22/18614	0.241249	0.560892	0.520673	MOXD1	1
GO:0010042	response to manganese ion	1/232	22/18614	0.241249	0.560892	0.520673	TSPO	1
GO:0030220	platelet formation	1/232	22/18614	0.241249	0.560892	0.520673	ACTN1	1
GO:0030449	regulation of complement activation	1/232	22/18614	0.241249	0.560892	0.520673	A2M	1
GO:0032402	melanosome transport	1/232	22/18614	0.241249	0.560892	0.520673	MLPH	1
GO:0032928	regulation of superoxide anion generation	1/232	22/18614	0.241249	0.560892	0.520673	SOD1	1
GO:0033630	positive regulation of cell adhesion mediated by integrin	1/232	22/18614	0.241249	0.560892	0.520673	LIF	1
GO:0034104	negative regulation of tissue remodeling	1/232	22/18614	0.241249	0.560892	0.520673	CST3	1
GO:0035024	negative regulation of Rho protein signal transduction	1/232	22/18614	0.241249	0.560892	0.520673	ITGA3	1
GO:0035313	wound healing, spreading of epidermal cells	1/232	22/18614	0.241249	0.560892	0.520673	COL5A1	1
GO:0035739	CD4-positive, alpha-beta T cell proliferation	1/232	22/18614	0.241249	0.560892	0.520673	NDFIP1	1
GO:0035812	renal sodium excretion	1/232	22/18614	0.241249	0.560892	0.520673	SPX	1
GO:0042026	protein refolding	1/232	22/18614	0.241249	0.560892	0.520673	FKBP1A	1
GO:0042423	catecholamine biosynthetic process	1/232	22/18614	0.241249	0.560892	0.520673	MOXD1	1
GO:0043555	regulation of translation in response to stress	1/232	22/18614	0.241249	0.560892	0.520673	NPM1	1
GO:0048025	negative regulation of mRNA splicing, via spliceosome	1/232	22/18614	0.241249	0.560892	0.520673	PCBP4	1
GO:0051567	histone H3-K9 methylation	1/232	22/18614	0.241249	0.560892	0.520673	LMNA	1
GO:0051767	nitric-oxide synthase biosynthetic process	1/232	22/18614	0.241249	0.560892	0.520673	SELENOS	1
GO:0051769	regulation of nitric-oxide synthase biosynthetic process	1/232	22/18614	0.241249	0.560892	0.520673	SELENOS	1
GO:0060117	auditory receptor cell development	1/232	22/18614	0.241249	0.560892	0.520673	SOD1	1
GO:0060444	branching involved in mammary gland duct morphogenesis	1/232	22/18614	0.241249	0.560892	0.520673	TBX3	1
GO:0071359	cellular response to dsRNA	1/232	22/18614	0.241249	0.560892	0.520673	NPM1	1
GO:0071636	positive regulation of transforming growth factor beta production	1/232	22/18614	0.241249	0.560892	0.520673	LUM	1
GO:0072111	cell proliferation involved in kidney development	1/232	22/18614	0.241249	0.560892	0.520673	CFLAR	1
GO:1900424	regulation of defense response to bacterium	1/232	22/18614	0.241249	0.560892	0.520673	PGC	1
GO:1901679	nucleotide transmembrane transport	1/232	22/18614	0.241249	0.560892	0.520673	SLC25A6	1
GO:2000561	regulation of CD4-positive, alpha-beta T cell proliferation	1/232	22/18614	0.241249	0.560892	0.520673	NDFIP1	1
GO:2000831	regulation of steroid hormone secretion	1/232	22/18614	0.241249	0.560892	0.520673	TSPO	1
GO:0070663	regulation of leukocyte proliferation	5/232	268/18614	0.24311	0.563461	0.523058	CD70/RAC2/IGFBP2/NDFIP1/CCDC88B	5
GO:0002637	regulation of immunoglobulin production	2/232	76/18614	0.244666	0.563461	0.523058	NDFIP1/TMBIM6	2
GO:0006073	cellular glucan metabolic process	2/232	76/18614	0.244666	0.563461	0.523058	SELENOS/IRS1	2
GO:0006635	fatty acid beta-oxidation	2/232	76/18614	0.244666	0.563461	0.523058	SCP2/IRS1	2
GO:0044042	glucan metabolic process	2/232	76/18614	0.244666	0.563461	0.523058	SELENOS/IRS1	2
GO:0086003	cardiac muscle cell contraction	2/232	76/18614	0.244666	0.563461	0.523058	FLNA/SLC9A1	2
GO:0009141	nucleoside triphosphate metabolic process	5/232	269/18614	0.245427	0.563461	0.523058	NME4/TSPO/PKM/VCP/CMPK1	5
GO:0060048	cardiac muscle contraction	3/232	138/18614	0.247302	0.563461	0.523058	VEGFB/FLNA/SLC9A1	3
GO:1904950	negative regulation of establishment of protein localization	3/232	138/18614	0.247302	0.563461	0.523058	NDFIP1/IRS1/F2R	3
GO:0071214	cellular response to abiotic stimulus	6/232	339/18614	0.248979	0.563461	0.523058	GPR88/MMP2/BAX/TSPO/SLC9A1/NPM1	6
GO:0104004	cellular response to environmental stimulus	6/232	339/18614	0.248979	0.563461	0.523058	GPR88/MMP2/BAX/TSPO/SLC9A1/NPM1	6
GO:0001937	negative regulation of endothelial cell proliferation	2/232	77/18614	0.249283	0.563461	0.523058	SPARC/RGCC	2
GO:0010827	regulation of glucose transmembrane transport	2/232	77/18614	0.249283	0.563461	0.523058	SELENOS/IRS1	2
GO:0021536	diencephalon development	2/232	77/18614	0.249283	0.563461	0.523058	BAX/UBB	2
GO:0043297	apical junction assembly	2/232	77/18614	0.249283	0.563461	0.523058	RAB13/SLC39A9	2
GO:0048332	mesoderm morphogenesis	2/232	77/18614	0.249283	0.563461	0.523058	ITGA3/TBX3	2
GO:0072088	nephron epithelium morphogenesis	2/232	77/18614	0.249283	0.563461	0.523058	LGR4/LIF	2
GO:0043254	regulation of protein-containing complex assembly	7/232	409/18614	0.249851	0.563461	0.523058	BAX/TMSB10/NOP53/PPM1A/VCP/NEK7/VASP	7
GO:0002363	alpha-beta T cell lineage commitment	1/232	23/18614	0.250717	0.563461	0.523058	CTSL	1
GO:0002689	negative regulation of leukocyte chemotaxis	1/232	23/18614	0.250717	0.563461	0.523058	NBL1	1
GO:0006658	phosphatidylserine metabolic process	1/232	23/18614	0.250717	0.563461	0.523058	PLA1A	1
GO:0006883	intracellular sodium ion homeostasis	1/232	23/18614	0.250717	0.563461	0.523058	SLC9A1	1
GO:0010866	regulation of triglyceride biosynthetic process	1/232	23/18614	0.250717	0.563461	0.523058	CTDNEP1	1
GO:0019430	removal of superoxide radicals	1/232	23/18614	0.250717	0.563461	0.523058	SOD1	1
GO:0021904	dorsal/ventral neural tube patterning	1/232	23/18614	0.250717	0.563461	0.523058	FKBP8	1
GO:0032288	myelin assembly	1/232	23/18614	0.250717	0.563461	0.523058	CD9	1
GO:0032401	establishment of melanosome localization	1/232	23/18614	0.250717	0.563461	0.523058	MLPH	1
GO:0033139	regulation of peptidyl-serine phosphorylation of STAT protein	1/232	23/18614	0.250717	0.563461	0.523058	LIF	1
GO:0035855	megakaryocyte development	1/232	23/18614	0.250717	0.563461	0.523058	FLNA	1
GO:0035988	chondrocyte proliferation	1/232	23/18614	0.250717	0.563461	0.523058	MMP14	1
GO:0043171	peptide catabolic process	1/232	23/18614	0.250717	0.563461	0.523058	ANPEP	1
GO:0044062	regulation of excretion	1/232	23/18614	0.250717	0.563461	0.523058	SPX	1
GO:0044827	modulation by host of viral genome replication	1/232	23/18614	0.250717	0.563461	0.523058	IFI27	1
GO:0045048	protein insertion into ER membrane	1/232	23/18614	0.250717	0.563461	0.523058	EMC7	1
GO:0045591	positive regulation of regulatory T cell differentiation	1/232	23/18614	0.250717	0.563461	0.523058	SOX12	1
GO:0046599	regulation of centriole replication	1/232	23/18614	0.250717	0.563461	0.523058	NPM1	1
GO:0046716	muscle cell cellular homeostasis	1/232	23/18614	0.250717	0.563461	0.523058	SOD1	1
GO:0046794	transport of virus	1/232	23/18614	0.250717	0.563461	0.523058	CTSL	1
GO:0048169	regulation of long-term neuronal synaptic plasticity	1/232	23/18614	0.250717	0.563461	0.523058	SYNGR1	1
GO:0051904	pigment granule transport	1/232	23/18614	0.250717	0.563461	0.523058	MLPH	1
GO:0071218	cellular response to misfolded protein	1/232	23/18614	0.250717	0.563461	0.523058	VCP	1
GO:0090042	tubulin deacetylation	1/232	23/18614	0.250717	0.563461	0.523058	FLNA	1
GO:0090208	positive regulation of triglyceride metabolic process	1/232	23/18614	0.250717	0.563461	0.523058	CTDNEP1	1
GO:1901984	negative regulation of protein acetylation	1/232	23/18614	0.250717	0.563461	0.523058	SDR16C5	1
GO:1905709	negative regulation of membrane permeability	1/232	23/18614	0.250717	0.563461	0.523058	SLC25A6	1
GO:2000178	negative regulation of neural precursor cell proliferation	1/232	23/18614	0.250717	0.563461	0.523058	LIMS2	1
GO:2000353	positive regulation of endothelial cell apoptotic process	1/232	23/18614	0.250717	0.563461	0.523058	RGCC	1
GO:2001169	regulation of ATP biosynthetic process	1/232	23/18614	0.250717	0.563461	0.523058	VCP	1
GO:0000302	response to reactive oxygen species	4/232	205/18614	0.253096	0.56637	0.525758	MMP2/SOD1/PRDX5/PTPRN	4
GO:0070371	ERK1 and ERK2 cascade	6/232	341/18614	0.253126	0.56637	0.525758	FN1/CFLAR/CHI3L1/F2R/LIF/SPRED1	6
GO:0002437	inflammatory response to antigenic stimulus	2/232	78/18614	0.253904	0.56637	0.525758	A2M/SELENOS	2
GO:0032720	negative regulation of tumor necrosis factor production	2/232	78/18614	0.253904	0.56637	0.525758	TSPO/SELENOS	2
GO:0042274	ribosomal small subunit biogenesis	2/232	78/18614	0.253904	0.56637	0.525758	RPS7/NPM1	2
GO:0043154	negative regulation of cysteine-type endopeptidase activity involved in apoptotic process	2/232	78/18614	0.253904	0.56637	0.525758	PLAUR/PRDX5	2
GO:0050709	negative regulation of protein secretion	2/232	78/18614	0.253904	0.56637	0.525758	IRS1/F2R	2
GO:0070373	negative regulation of ERK1 and ERK2 cascade	2/232	78/18614	0.253904	0.56637	0.525758	LIF/SPRED1	2
GO:0046165	alcohol biosynthetic process	3/232	140/18614	0.253977	0.56637	0.525758	MOXD1/SOD1/ITPKA	3
GO:0051701	biological process involved in interaction with host	4/232	206/18614	0.255817	0.56637	0.525758	LGALS1/CTSL/ANPEP/KRT6A	4
GO:2000241	regulation of reproductive process	4/232	206/18614	0.255817	0.56637	0.525758	BAX/SOD1/ZP1/LIF	4
GO:0032434	regulation of proteasomal ubiquitin-dependent protein catabolic process	3/232	141/18614	0.257325	0.56637	0.525758	NOP53/VCP/USP7	3
GO:0070555	response to interleukin-1	3/232	141/18614	0.257325	0.56637	0.525758	MMP2/CHI3L1/ADAMTS7	3
GO:0019362	pyridine nucleotide metabolic process	2/232	79/18614	0.258526	0.56637	0.525758	IDH2/VCP	2
GO:0032371	regulation of sterol transport	2/232	79/18614	0.258526	0.56637	0.525758	TSPO/SCP2	2
GO:0032374	regulation of cholesterol transport	2/232	79/18614	0.258526	0.56637	0.525758	TSPO/SCP2	2
GO:0042310	vasoconstriction	2/232	79/18614	0.258526	0.56637	0.525758	MMP2/F2R	2
GO:0046496	nicotinamide nucleotide metabolic process	2/232	79/18614	0.258526	0.56637	0.525758	IDH2/VCP	2
GO:0042594	response to starvation	4/232	207/18614	0.258545	0.56637	0.525758	PLIN3/PLIN2/GABARAPL2/HNRNPA1	4
GO:0050727	regulation of inflammatory response	7/232	414/18614	0.259303	0.56637	0.525758	MDK/LGALS1/SOD1/NDFIP1/SELENOS/ZYX/CAMK2N1	7
GO:0002082	regulation of oxidative phosphorylation	1/232	24/18614	0.260068	0.56637	0.525758	VCP	1
GO:0002922	positive regulation of humoral immune response	1/232	24/18614	0.260068	0.56637	0.525758	PGC	1
GO:0006730	one-carbon metabolic process	1/232	24/18614	0.260068	0.56637	0.525758	SFXN3	1
GO:0007097	nuclear migration	1/232	24/18614	0.260068	0.56637	0.525758	LMNA	1
GO:0008045	motor neuron axon guidance	1/232	24/18614	0.260068	0.56637	0.525758	ALCAM	1
GO:0010155	regulation of proton transport	1/232	24/18614	0.260068	0.56637	0.525758	COX17	1
GO:0010839	negative regulation of keratinocyte proliferation	1/232	24/18614	0.260068	0.56637	0.525758	CD109	1
GO:0014821	phasic smooth muscle contraction	1/232	24/18614	0.260068	0.56637	0.525758	TBX3	1
GO:0018279	protein N-linked glycosylation via asparagine	1/232	24/18614	0.260068	0.56637	0.525758	NUDT14	1
GO:0021884	forebrain neuron development	1/232	24/18614	0.260068	0.56637	0.525758	UBB	1
GO:0032515	negative regulation of phosphoprotein phosphatase activity	1/232	24/18614	0.260068	0.56637	0.525758	FKBP1A	1
GO:0032528	microvillus organization	1/232	24/18614	0.260068	0.56637	0.525758	FXYD5	1
GO:0034695	response to prostaglandin E	1/232	24/18614	0.260068	0.56637	0.525758	A2M	1
GO:0036344	platelet morphogenesis	1/232	24/18614	0.260068	0.56637	0.525758	ACTN1	1
GO:0043369	CD4-positive or CD8-positive, alpha-beta T cell lineage commitment	1/232	24/18614	0.260068	0.56637	0.525758	CTSL	1
GO:0045540	regulation of cholesterol biosynthetic process	1/232	24/18614	0.260068	0.56637	0.525758	SOD1	1
GO:0050686	negative regulation of mRNA processing	1/232	24/18614	0.260068	0.56637	0.525758	PCBP4	1
GO:0051350	negative regulation of lyase activity	1/232	24/18614	0.260068	0.56637	0.525758	GPR87	1
GO:0051905	establishment of pigment granule localization	1/232	24/18614	0.260068	0.56637	0.525758	MLPH	1
GO:0051923	sulfation	1/232	24/18614	0.260068	0.56637	0.525758	SULT1E1	1
GO:0060155	platelet dense granule organization	1/232	24/18614	0.260068	0.56637	0.525758	F2R	1
GO:0071676	negative regulation of mononuclear cell migration	1/232	24/18614	0.260068	0.56637	0.525758	NBL1	1
GO:0106118	regulation of sterol biosynthetic process	1/232	24/18614	0.260068	0.56637	0.525758	SOD1	1
GO:0140747	regulation of ncRNA transcription	1/232	24/18614	0.260068	0.56637	0.525758	NOP53	1
GO:1900543	negative regulation of purine nucleotide metabolic process	1/232	24/18614	0.260068	0.56637	0.525758	TSPO	1
GO:1903902	positive regulation of viral life cycle	1/232	24/18614	0.260068	0.56637	0.525758	LGALS1	1
GO:0035296	regulation of tube diameter	3/232	142/18614	0.260678	0.566555	0.52593	MMP2/SOD1/F2R	3
GO:0038061	NIK/NF-kappaB signaling	3/232	142/18614	0.260678	0.566555	0.52593	TRIP6/PPM1A/CHI3L1	3
GO:0097746	blood vessel diameter maintenance	3/232	142/18614	0.260678	0.566555	0.52593	MMP2/SOD1/F2R	3
GO:0032496	response to lipopolysaccharide	6/232	345/18614	0.261478	0.566638	0.526007	ALPL/C2/TSPO/ARID5A/SELENOS/F2R	6
GO:0001895	retina homeostasis	2/232	80/18614	0.26315	0.566638	0.526007	SOD1/ACTG1	2
GO:0030500	regulation of bone mineralization	2/232	80/18614	0.26315	0.566638	0.526007	ECM1/ATRAID	2
GO:0042440	pigment metabolic process	2/232	80/18614	0.26315	0.566638	0.526007	TSPO/TMEM14B	2
GO:0043537	negative regulation of blood vessel endothelial cell migration	2/232	80/18614	0.26315	0.566638	0.526007	RGCC/SPRED1	2
GO:0048644	muscle organ morphogenesis	2/232	80/18614	0.26315	0.566638	0.526007	FKBP1A/LIF	2
GO:0072028	nephron morphogenesis	2/232	80/18614	0.26315	0.566638	0.526007	LGR4/LIF	2
GO:0097061	dendritic spine organization	2/232	80/18614	0.26315	0.566638	0.526007	ITGA3/ITPKA	2
GO:0140115	export across plasma membrane	2/232	80/18614	0.26315	0.566638	0.526007	SLC9A1/SLC40A1	2
GO:1901264	carbohydrate derivative transport	2/232	80/18614	0.26315	0.566638	0.526007	SLC25A6/SLC29A1	2
GO:1903556	negative regulation of tumor necrosis factor superfamily cytokine production	2/232	80/18614	0.26315	0.566638	0.526007	TSPO/SELENOS	2
GO:0035150	regulation of tube size	3/232	143/18614	0.264038	0.566638	0.526007	MMP2/SOD1/F2R	3
GO:0050921	positive regulation of chemotaxis	3/232	143/18614	0.264038	0.566638	0.526007	MDK/VEGFB/RAC2	3
GO:1903900	regulation of viral life cycle	3/232	143/18614	0.264038	0.566638	0.526007	APOBEC3C/APOBEC3G/LGALS1	3
GO:0001819	positive regulation of cytokine production	8/232	489/18614	0.266635	0.566638	0.526007	MDK/LUM/SOD1/RGCC/ARID5A/CHI3L1/F2R/CCDC88B	8
GO:1903828	negative regulation of protein localization	4/232	210/18614	0.266762	0.566638	0.526007	BTF3/NDFIP1/IRS1/F2R	4
GO:0042552	myelination	3/232	144/18614	0.267402	0.566638	0.526007	SOD1/MYRF/CD9	3
GO:0098754	detoxification	3/232	144/18614	0.267402	0.566638	0.526007	SOD1/PRDX5/SELENOS	3
GO:0010833	telomere maintenance via telomere lengthening	2/232	81/18614	0.267773	0.566638	0.526007	HNRNPA1/NEK7	2
GO:0043299	leukocyte degranulation	2/232	81/18614	0.267773	0.566638	0.526007	RAC2/UNC13D	2
GO:0070661	leukocyte proliferation	6/232	348/18614	0.26779	0.566638	0.526007	CD70/RAC2/BAX/IGFBP2/NDFIP1/CCDC88B	6
GO:0051348	negative regulation of transferase activity	5/232	279/18614	0.268899	0.566638	0.526007	RPS7/RPL5/CAMK2N1/SPRED1/NPM1	5
GO:0003071	renal system process involved in regulation of systemic arterial blood pressure	1/232	25/18614	0.269302	0.566638	0.526007	F2R	1
GO:0003081	regulation of systemic arterial blood pressure by renin-angiotensin	1/232	25/18614	0.269302	0.566638	0.526007	F2R	1
GO:0006007	glucose catabolic process	1/232	25/18614	0.269302	0.566638	0.526007	PKM	1
GO:0006706	steroid catabolic process	1/232	25/18614	0.269302	0.566638	0.526007	SULT1E1	1
GO:0009147	pyrimidine nucleoside triphosphate metabolic process	1/232	25/18614	0.269302	0.566638	0.526007	NME4	1
GO:0010226	response to lithium ion	1/232	25/18614	0.269302	0.566638	0.526007	IGFBP2	1
GO:0019985	translesion synthesis	1/232	25/18614	0.269302	0.566638	0.526007	VCP	1
GO:0032331	negative regulation of chondrocyte differentiation	1/232	25/18614	0.269302	0.566638	0.526007	ADAMTS7	1
GO:0032400	melanosome localization	1/232	25/18614	0.269302	0.566638	0.526007	MLPH	1
GO:0033617	mitochondrial cytochrome c oxidase assembly	1/232	25/18614	0.269302	0.566638	0.526007	COX17	1
GO:0045649	regulation of macrophage differentiation	1/232	25/18614	0.269302	0.566638	0.526007	LIF	1
GO:0045662	negative regulation of myoblast differentiation	1/232	25/18614	0.269302	0.566638	0.526007	TBX3	1
GO:0045980	negative regulation of nucleotide metabolic process	1/232	25/18614	0.269302	0.566638	0.526007	TSPO	1
GO:0046039	GTP metabolic process	1/232	25/18614	0.269302	0.566638	0.526007	NME4	1
GO:0046697	decidualization	1/232	25/18614	0.269302	0.566638	0.526007	LIF	1
GO:0048714	positive regulation of oligodendrocyte differentiation	1/232	25/18614	0.269302	0.566638	0.526007	MDK	1
GO:0050927	positive regulation of positive chemotaxis	1/232	25/18614	0.269302	0.566638	0.526007	VEGFB	1
GO:0051560	mitochondrial calcium ion homeostasis	1/232	25/18614	0.269302	0.566638	0.526007	TGM2	1
GO:0051788	response to misfolded protein	1/232	25/18614	0.269302	0.566638	0.526007	VCP	1
GO:0060706	cell differentiation involved in embryonic placenta development	1/232	25/18614	0.269302	0.566638	0.526007	LIF	1
GO:0070129	regulation of mitochondrial translation	1/232	25/18614	0.269302	0.566638	0.526007	MALSU1	1
GO:0070841	inclusion body assembly	1/232	25/18614	0.269302	0.566638	0.526007	VCP	1
GO:0071450	cellular response to oxygen radical	1/232	25/18614	0.269302	0.566638	0.526007	SOD1	1
GO:0071451	cellular response to superoxide	1/232	25/18614	0.269302	0.566638	0.526007	SOD1	1
GO:0098719	sodium ion import across plasma membrane	1/232	25/18614	0.269302	0.566638	0.526007	SLC9A1	1
GO:1901071	glucosamine-containing compound metabolic process	1/232	25/18614	0.269302	0.566638	0.526007	CHI3L1	1
GO:1904996	positive regulation of leukocyte adhesion to vascular endothelial cell	1/232	25/18614	0.269302	0.566638	0.526007	MDK	1
GO:0060541	respiratory system development	4/232	211/18614	0.269512	0.566711	0.526075	ITGA3/CHI3L1/MMP14/LIF	4
GO:0050671	positive regulation of lymphocyte proliferation	3/232	145/18614	0.270772	0.568813	0.528026	CD70/IGFBP2/CCDC88B	3
GO:0051149	positive regulation of muscle cell differentiation	2/232	82/18614	0.272397	0.568813	0.528026	OLFM2/MMP14	2
GO:0061844	antimicrobial humoral immune response mediated by antimicrobial peptide	2/232	82/18614	0.272397	0.568813	0.528026	PGC/KRT6A	2
GO:0030099	myeloid cell differentiation	7/232	421/18614	0.272706	0.568813	0.528026	CD109/FLNA/NDFIP1/CFLAR/TOB2/ACTN1/LIF	7
GO:0044843	cell cycle G1/S phase transition	5/232	281/18614	0.273654	0.568813	0.528026	CDK18/RGCC/BCL7C/SUSD2/TMEM14B	5
GO:0007224	smoothened signaling pathway	3/232	146/18614	0.274146	0.568813	0.528026	VCP/SERPINE2/FKBP8	3
GO:0007272	ensheathment of neurons	3/232	146/18614	0.274146	0.568813	0.528026	SOD1/MYRF/CD9	3
GO:0008366	axon ensheathment	3/232	146/18614	0.274146	0.568813	0.528026	SOD1/MYRF/CD9	3
GO:0035107	appendage morphogenesis	3/232	146/18614	0.274146	0.568813	0.528026	BAX/TBX3/ZNF358	3
GO:0035108	limb morphogenesis	3/232	146/18614	0.274146	0.568813	0.528026	BAX/TBX3/ZNF358	3
GO:0014068	positive regulation of phosphatidylinositol 3-kinase signaling	2/232	83/18614	0.27702	0.568813	0.528026	FN1/F2R	2
GO:0030433	ubiquitin-dependent ERAD pathway	2/232	83/18614	0.27702	0.568813	0.528026	VCP/SELENOS	2
GO:0035023	regulation of Rho protein signal transduction	2/232	83/18614	0.27702	0.568813	0.528026	ITGA3/F2R	2
GO:0046209	nitric oxide metabolic process	2/232	83/18614	0.27702	0.568813	0.528026	TSPO/SELENOS	2
GO:0016049	cell growth	8/232	495/18614	0.277303	0.568813	0.528026	ALCAM/IGFBP7/NRN1/FN1/SLC9A1/IGFBP3/SERPINE2/MMP14	8
GO:0045667	regulation of osteoblast differentiation	3/232	147/18614	0.277525	0.568813	0.528026	CLIC1/PDLIM7/ATRAID	3
GO:0016051	carbohydrate biosynthetic process	4/232	214/18614	0.277791	0.568813	0.528026	B3GNT3/SELENOS/IRS1/USP7	4
GO:1902806	regulation of cell cycle G1/S phase transition	4/232	214/18614	0.277791	0.568813	0.528026	RGCC/BCL7C/SUSD2/TMEM14B	4
GO:0002026	regulation of the force of heart contraction	1/232	26/18614	0.278422	0.568813	0.528026	SLC9A1	1
GO:0002726	positive regulation of T cell cytokine production	1/232	26/18614	0.278422	0.568813	0.528026	ARID5A	1
GO:0006929	substrate-dependent cell migration	1/232	26/18614	0.278422	0.568813	0.528026	FN1	1
GO:0010259	multicellular organism aging	1/232	26/18614	0.278422	0.568813	0.528026	ALPL	1
GO:0010882	regulation of cardiac muscle contraction by calcium ion signaling	1/232	26/18614	0.278422	0.568813	0.528026	SLC9A1	1
GO:0010954	positive regulation of protein processing	1/232	26/18614	0.278422	0.568813	0.528026	MMP14	1
GO:0022010	central nervous system myelination	1/232	26/18614	0.278422	0.568813	0.528026	MYRF	1
GO:0032291	axon ensheathment in central nervous system	1/232	26/18614	0.278422	0.568813	0.528026	MYRF	1
GO:0032925	regulation of activin receptor signaling pathway	1/232	26/18614	0.278422	0.568813	0.528026	FKBP1A	1
GO:0033598	mammary gland epithelial cell proliferation	1/232	26/18614	0.278422	0.568813	0.528026	BAX	1
GO:0033622	integrin activation	1/232	26/18614	0.278422	0.568813	0.528026	FN1	1
GO:0035994	response to muscle stretch	1/232	26/18614	0.278422	0.568813	0.528026	SLC9A1	1
GO:0043931	ossification involved in bone maturation	1/232	26/18614	0.278422	0.568813	0.528026	ADAMTS7	1
GO:0045822	negative regulation of heart contraction	1/232	26/18614	0.278422	0.568813	0.528026	SPX	1
GO:0050926	regulation of positive chemotaxis	1/232	26/18614	0.278422	0.568813	0.528026	VEGFB	1
GO:0051238	sequestering of metal ion	1/232	26/18614	0.278422	0.568813	0.528026	COX17	1
GO:0051875	pigment granule localization	1/232	26/18614	0.278422	0.568813	0.528026	MLPH	1
GO:0060314	regulation of ryanodine-sensitive calcium-release channel activity	1/232	26/18614	0.278422	0.568813	0.528026	FKBP1A	1
GO:0060561	apoptotic process involved in morphogenesis	1/232	26/18614	0.278422	0.568813	0.528026	BAX	1
GO:0060740	prostate gland epithelium morphogenesis	1/232	26/18614	0.278422	0.568813	0.528026	MMP2	1
GO:0086013	membrane repolarization during cardiac muscle cell action potential	1/232	26/18614	0.278422	0.568813	0.528026	FLNA	1
GO:0099563	modification of synaptic structure	1/232	26/18614	0.278422	0.568813	0.528026	ITPKA	1
GO:1901028	regulation of mitochondrial outer membrane permeabilization involved in apoptotic signaling pathway	1/232	26/18614	0.278422	0.568813	0.528026	SLC25A6	1
GO:1903421	regulation of synaptic vesicle recycling	1/232	26/18614	0.278422	0.568813	0.528026	ACTG1	1
GO:2000050	regulation of non-canonical Wnt signaling pathway	1/232	26/18614	0.278422	0.568813	0.528026	PLEKHA4	1
GO:2000647	negative regulation of stem cell proliferation	1/232	26/18614	0.278422	0.568813	0.528026	CD109	1
GO:0043542	endothelial cell migration	5/232	283/18614	0.278426	0.568813	0.528026	S100A2/SPARC/RGCC/RAB13/SPRED1	5
GO:0031348	negative regulation of defense response	5/232	284/18614	0.280819	0.572077	0.531056	A2M/MDK/SOD1/NDFIP1/SELENOS	5
GO:0019724	B cell mediated immunity	3/232	148/18614	0.280908	0.572077	0.531056	CD70/C2/NDFIP1	3
GO:0031333	negative regulation of protein-containing complex assembly	3/232	148/18614	0.280908	0.572077	0.531056	TMSB10/NOP53/PPM1A	3
GO:0032946	positive regulation of mononuclear cell proliferation	3/232	148/18614	0.280908	0.572077	0.531056	CD70/IGFBP2/CCDC88B	3
GO:0051053	negative regulation of DNA metabolic process	3/232	148/18614	0.280908	0.572077	0.531056	S100A11/NDFIP1/HNRNPA1	3
GO:0006094	gluconeogenesis	2/232	84/18614	0.281641	0.572846	0.53177	SELENOS/USP7	2
GO:2001057	reactive nitrogen species metabolic process	2/232	84/18614	0.281641	0.572846	0.53177	TSPO/SELENOS	2
GO:0010721	negative regulation of cell development	5/232	286/18614	0.285617	0.573791	0.532647	TMEM176B/MDK/TSPO/TOB2/BRINP1	5
GO:0006289	nucleotide-excision repair	2/232	85/18614	0.286259	0.573791	0.532647	BCL7C/USP7	2
GO:0010660	regulation of muscle cell apoptotic process	2/232	85/18614	0.286259	0.573791	0.532647	MDK/CFLAR	2
GO:0098586	cellular response to virus	2/232	85/18614	0.286259	0.573791	0.532647	BAX/VWCE	2
GO:0001783	B cell apoptotic process	1/232	27/18614	0.287428	0.573791	0.532647	BAX	1
GO:0007205	protein kinase C-activating G protein-coupled receptor signaling pathway	1/232	27/18614	0.287428	0.573791	0.532647	F2R	1
GO:0009651	response to salt stress	1/232	27/18614	0.287428	0.573791	0.532647	BAX	1
GO:0018126	protein hydroxylation	1/232	27/18614	0.287428	0.573791	0.532647	CRTAP	1
GO:0032740	positive regulation of interleukin-17 production	1/232	27/18614	0.287428	0.573791	0.532647	ARID5A	1
GO:0033081	regulation of T cell differentiation in thymus	1/232	27/18614	0.287428	0.573791	0.532647	SOD1	1
GO:0034643	establishment of mitochondrion localization, microtubule-mediated	1/232	27/18614	0.287428	0.573791	0.532647	UBB	1
GO:0035929	steroid hormone secretion	1/232	27/18614	0.287428	0.573791	0.532647	TSPO	1
GO:0036296	response to increased oxygen levels	1/232	27/18614	0.287428	0.573791	0.532647	MMP2	1
GO:0039529	RIG-I signaling pathway	1/232	27/18614	0.287428	0.573791	0.532647	NOP53	1
GO:0042133	neurotransmitter metabolic process	1/232	27/18614	0.287428	0.573791	0.532647	MOXD1	1
GO:0042501	serine phosphorylation of STAT protein	1/232	27/18614	0.287428	0.573791	0.532647	LIF	1
GO:0042730	fibrinolysis	1/232	27/18614	0.287428	0.573791	0.532647	PLAUR	1
GO:0042832	defense response to protozoan	1/232	27/18614	0.287428	0.573791	0.532647	CCDC88B	1
GO:0047497	mitochondrion transport along microtubule	1/232	27/18614	0.287428	0.573791	0.532647	UBB	1
GO:0048499	synaptic vesicle membrane organization	1/232	27/18614	0.287428	0.573791	0.532647	SYNGR1	1
GO:0050996	positive regulation of lipid catabolic process	1/232	27/18614	0.287428	0.573791	0.532647	IRS1	1
GO:0060384	innervation	1/232	27/18614	0.287428	0.573791	0.532647	SERPINE2	1
GO:0071467	cellular response to pH	1/232	27/18614	0.287428	0.573791	0.532647	SLC9A1	1
GO:0071549	cellular response to dexamethasone stimulus	1/232	27/18614	0.287428	0.573791	0.532647	CFLAR	1
GO:0099560	synaptic membrane adhesion	1/232	27/18614	0.287428	0.573791	0.532647	ITGA3	1
GO:1903523	negative regulation of blood circulation	1/232	27/18614	0.287428	0.573791	0.532647	SPX	1
GO:1904357	negative regulation of telomere maintenance via telomere lengthening	1/232	27/18614	0.287428	0.573791	0.532647	HNRNPA1	1
GO:1905564	positive regulation of vascular endothelial cell proliferation	1/232	27/18614	0.287428	0.573791	0.532647	MDK	1
GO:2000108	positive regulation of leukocyte apoptotic process	1/232	27/18614	0.287428	0.573791	0.532647	BAX	1
GO:2000737	negative regulation of stem cell differentiation	1/232	27/18614	0.287428	0.573791	0.532647	TBX3	1
GO:0061351	neural precursor cell proliferation	3/232	150/18614	0.287686	0.573952	0.532796	MDK/LIMS2/TMEM14B	3
GO:0006364	rRNA processing	4/232	218/18614	0.288894	0.576006	0.534703	NOP53/RPS7/NPM3/RPL5	4
GO:0006970	response to osmotic stress	2/232	86/18614	0.290875	0.576251	0.534931	BAX/TSPO	2
GO:0008625	extrinsic apoptotic signaling pathway via death domain receptors	2/232	86/18614	0.290875	0.576251	0.534931	BAX/CFLAR	2
GO:0019915	lipid storage	2/232	86/18614	0.290875	0.576251	0.534931	PLIN3/PLIN2	2
GO:0032418	lysosome localization	2/232	86/18614	0.290875	0.576251	0.534931	RAC2/UNC13D	2
GO:0034103	regulation of tissue remodeling	2/232	86/18614	0.290875	0.576251	0.534931	MDK/CST3	2
GO:0045069	regulation of viral genome replication	2/232	86/18614	0.290875	0.576251	0.534931	APOBEC3C/APOBEC3G	2
GO:1900182	positive regulation of protein localization to nucleus	2/232	86/18614	0.290875	0.576251	0.534931	FLNA/LIF	2
GO:1990849	vacuolar localization	2/232	86/18614	0.290875	0.576251	0.534931	RAC2/UNC13D	2
GO:0016525	negative regulation of angiogenesis	3/232	151/18614	0.291079	0.576251	0.534931	SPARC/RGCC/SPRED1	3
GO:0043523	regulation of neuron apoptotic process	4/232	219/18614	0.291679	0.576251	0.534931	MDK/BAX/SOD1/F2R	4
GO:1901215	negative regulation of neuron death	4/232	219/18614	0.291679	0.576251	0.534931	MDK/BAX/SOD1/F2R	4
GO:0070588	calcium ion transmembrane transport	6/232	360/18614	0.293398	0.576251	0.534931	FLNA/BAX/SLC9A1/TMBIM6/FKBP1A/F2R	6
GO:0001890	placenta development	3/232	152/18614	0.294476	0.576251	0.534931	SOD1/PLCD3/LIF	3
GO:0034614	cellular response to reactive oxygen species	3/232	152/18614	0.294476	0.576251	0.534931	MMP2/SOD1/PRDX5	3
GO:0008589	regulation of smoothened signaling pathway	2/232	87/18614	0.295486	0.576251	0.534931	VCP/SERPINE2	2
GO:0019319	hexose biosynthetic process	2/232	87/18614	0.295486	0.576251	0.534931	SELENOS/USP7	2
GO:0033627	cell adhesion mediated by integrin	2/232	87/18614	0.295486	0.576251	0.534931	ITGA3/LIF	2
GO:0048708	astrocyte differentiation	2/232	87/18614	0.295486	0.576251	0.534931	SERPINE2/LIF	2
GO:0097194	execution phase of apoptosis	2/232	87/18614	0.295486	0.576251	0.534931	BAX/CFLAR	2
GO:0000303	response to superoxide	1/232	28/18614	0.296322	0.576251	0.534931	SOD1	1
GO:0001702	gastrulation with mouth forming second	1/232	28/18614	0.296322	0.576251	0.534931	ETS2	1
GO:0003272	endocardial cushion formation	1/232	28/18614	0.296322	0.576251	0.534931	TBX3	1
GO:0006515	protein quality control for misfolded or incompletely synthesized proteins	1/232	28/18614	0.296322	0.576251	0.534931	VCP	1
GO:0007141	male meiosis I	1/232	28/18614	0.296322	0.576251	0.534931	UBB	1
GO:0010758	regulation of macrophage chemotaxis	1/232	28/18614	0.296322	0.576251	0.534931	MDK	1
GO:0010894	negative regulation of steroid biosynthetic process	1/232	28/18614	0.296322	0.576251	0.534931	SOD1	1
GO:0022011	myelination in peripheral nervous system	1/232	28/18614	0.296322	0.576251	0.534931	SOD1	1
GO:0030194	positive regulation of blood coagulation	1/232	28/18614	0.296322	0.576251	0.534931	F2R	1
GO:0030262	apoptotic nuclear changes	1/232	28/18614	0.296322	0.576251	0.534931	BAX	1
GO:0032292	peripheral nervous system axon ensheathment	1/232	28/18614	0.296322	0.576251	0.534931	SOD1	1
GO:0032703	negative regulation of interleukin-2 production	1/232	28/18614	0.296322	0.576251	0.534931	HOMER3	1
GO:0032958	inositol phosphate biosynthetic process	1/232	28/18614	0.296322	0.576251	0.534931	ITPKA	1
GO:0035116	embryonic hindlimb morphogenesis	1/232	28/18614	0.296322	0.576251	0.534931	TBX3	1
GO:0042104	positive regulation of activated T cell proliferation	1/232	28/18614	0.296322	0.576251	0.534931	IGFBP2	1
GO:0048679	regulation of axon regeneration	1/232	28/18614	0.296322	0.576251	0.534931	FLNA	1
GO:0051647	nucleus localization	1/232	28/18614	0.296322	0.576251	0.534931	LMNA	1
GO:0060512	prostate gland morphogenesis	1/232	28/18614	0.296322	0.576251	0.534931	MMP2	1
GO:1900048	positive regulation of hemostasis	1/232	28/18614	0.296322	0.576251	0.534931	F2R	1
GO:1903319	positive regulation of protein maturation	1/232	28/18614	0.296322	0.576251	0.534931	MMP14	1
GO:1903672	positive regulation of sprouting angiogenesis	1/232	28/18614	0.296322	0.576251	0.534931	PKM	1
GO:2000819	regulation of nucleotide-excision repair	1/232	28/18614	0.296322	0.576251	0.534931	BCL7C	1
GO:0015931	nucleobase-containing compound transport	4/232	221/18614	0.297261	0.57773	0.536304	SLC25A6/SLC29A1/HNRNPA1/NPM1	4
GO:0016573	histone acetylation	3/232	153/18614	0.297875	0.577881	0.536444	SDR16C5/ARID5A/LIF	3
GO:0046718	viral entry into host cell	3/232	153/18614	0.297875	0.577881	0.536444	LGALS1/CTSL/ANPEP	3
GO:2000181	negative regulation of blood vessel morphogenesis	3/232	153/18614	0.297875	0.577881	0.536444	SPARC/RGCC/SPRED1	3
GO:0006979	response to oxidative stress	7/232	434/18614	0.298061	0.577896	0.536458	MMP2/SOD1/MSRB2/PRDX5/SELENOS/PTPRN/MMP14	7
GO:0033273	response to vitamin	2/232	88/18614	0.300094	0.58076	0.539117	ALPL/TSPO	2
GO:0046849	bone remodeling	2/232	88/18614	0.300094	0.58076	0.539117	MDK/LGR4	2
GO:0009411	response to UV	3/232	154/18614	0.301276	0.58076	0.539117	MMP2/BAX/NPM1	3
GO:0035148	tube formation	3/232	154/18614	0.301276	0.58076	0.539117	RPS7/TGM2/VASP	3
GO:0050729	positive regulation of inflammatory response	3/232	154/18614	0.301276	0.58076	0.539117	MDK/LGALS1/CAMK2N1	3
GO:1901343	negative regulation of vasculature development	3/232	154/18614	0.301276	0.58076	0.539117	SPARC/RGCC/SPRED1	3
GO:0090316	positive regulation of intracellular protein transport	3/232	155/18614	0.30468	0.58076	0.539117	RAC2/FLNA/PPM1A	3
GO:0001892	embryonic placenta development	2/232	89/18614	0.304697	0.58076	0.539117	PLCD3/LIF	2
GO:0006112	energy reserve metabolic process	2/232	89/18614	0.304697	0.58076	0.539117	SELENOS/IRS1	2
GO:2000177	regulation of neural precursor cell proliferation	2/232	89/18614	0.304697	0.58076	0.539117	MDK/LIMS2	2
GO:0000305	response to oxygen radical	1/232	29/18614	0.305106	0.58076	0.539117	SOD1	1
GO:0001562	response to protozoan	1/232	29/18614	0.305106	0.58076	0.539117	CCDC88B	1
GO:0003094	glomerular filtration	1/232	29/18614	0.305106	0.58076	0.539117	F2R	1
GO:0003416	endochondral bone growth	1/232	29/18614	0.305106	0.58076	0.539117	ECM1	1
GO:0007342	fusion of sperm to egg plasma membrane involved in single fertilization	1/232	29/18614	0.305106	0.58076	0.539117	CD9	1
GO:0010458	exit from mitosis	1/232	29/18614	0.305106	0.58076	0.539117	RGCC	1
GO:0010592	positive regulation of lamellipodium assembly	1/232	29/18614	0.305106	0.58076	0.539117	RAC2	1
GO:0010800	positive regulation of peptidyl-threonine phosphorylation	1/232	29/18614	0.305106	0.58076	0.539117	CHI3L1	1
GO:0010955	negative regulation of protein processing	1/232	29/18614	0.305106	0.58076	0.539117	SERPINE2	1
GO:0010996	response to auditory stimulus	1/232	29/18614	0.305106	0.58076	0.539117	MDK	1
GO:0015868	purine ribonucleotide transport	1/232	29/18614	0.305106	0.58076	0.539117	SLC25A6	1
GO:0030431	sleep	1/232	29/18614	0.305106	0.58076	0.539117	SLC29A1	1
GO:0061647	histone H3-K9 modification	1/232	29/18614	0.305106	0.58076	0.539117	LMNA	1
GO:0070977	bone maturation	1/232	29/18614	0.305106	0.58076	0.539117	ADAMTS7	1
GO:0072012	glomerulus vasculature development	1/232	29/18614	0.305106	0.58076	0.539117	CFLAR	1
GO:0090025	regulation of monocyte chemotaxis	1/232	29/18614	0.305106	0.58076	0.539117	NBL1	1
GO:0099623	regulation of cardiac muscle cell membrane repolarization	1/232	29/18614	0.305106	0.58076	0.539117	FLNA	1
GO:1902175	regulation of oxidative stress-induced intrinsic apoptotic signaling pathway	1/232	29/18614	0.305106	0.58076	0.539117	SOD1	1
GO:1903318	negative regulation of protein maturation	1/232	29/18614	0.305106	0.58076	0.539117	SERPINE2	1
GO:1903649	regulation of cytoplasmic transport	1/232	29/18614	0.305106	0.58076	0.539117	USP7	1
GO:2000765	regulation of cytoplasmic translation	1/232	29/18614	0.305106	0.58076	0.539117	PKM	1
GO:0033157	regulation of intracellular protein transport	4/232	224/18614	0.305659	0.581472	0.539777	RAC2/FLNA/IFI27/PPM1A	4
GO:0002237	response to molecule of bacterial origin	6/232	366/18614	0.306389	0.582175	0.54043	ALPL/C2/TSPO/ARID5A/SELENOS/F2R	6
GO:0006066	alcohol metabolic process	6/232	366/18614	0.306389	0.582175	0.54043	MOXD1/SOD1/IDH2/SULT1E1/SDR16C5/ITPKA	6
GO:0000723	telomere maintenance	3/232	156/18614	0.308085	0.584737	0.542808	HNRNPA1/NEK7/USP7	3
GO:0006405	RNA export from nucleus	2/232	90/18614	0.309294	0.584737	0.542808	HNRNPA1/NPM1	2
GO:0010657	muscle cell apoptotic process	2/232	90/18614	0.309294	0.584737	0.542808	MDK/CFLAR	2
GO:0048525	negative regulation of viral process	2/232	90/18614	0.309294	0.584737	0.542808	APOBEC3C/APOBEC3G	2
GO:0106027	neuron projection organization	2/232	90/18614	0.309294	0.584737	0.542808	ITGA3/ITPKA	2
GO:1903351	cellular response to dopamine	2/232	90/18614	0.309294	0.584737	0.542808	FLNA/TGM2	2
GO:2000106	regulation of leukocyte apoptotic process	2/232	90/18614	0.309294	0.584737	0.542808	BAX/SELENOS	2
GO:0006486	protein glycosylation	4/232	226/18614	0.311272	0.584737	0.542808	VEGFB/B3GNT3/NUDT14/GALNT5	4
GO:0043413	macromolecule glycosylation	4/232	226/18614	0.311272	0.584737	0.542808	VEGFB/B3GNT3/NUDT14/GALNT5	4
GO:0050905	neuromuscular process	3/232	157/18614	0.311491	0.584737	0.542808	GPR88/TNNT1/MYH14	3
GO:0002360	T cell lineage commitment	1/232	30/18614	0.31378	0.584737	0.542808	CTSL	1
GO:0002825	regulation of T-helper 1 type immune response	1/232	30/18614	0.31378	0.584737	0.542808	ARID5A	1
GO:0006359	regulation of transcription by RNA polymerase III	1/232	30/18614	0.31378	0.584737	0.542808	PRDX5	1
GO:0006921	cellular component disassembly involved in execution phase of apoptosis	1/232	30/18614	0.31378	0.584737	0.542808	BAX	1
GO:0008535	respiratory chain complex IV assembly	1/232	30/18614	0.31378	0.584737	0.542808	COX17	1
GO:0010447	response to acidic pH	1/232	30/18614	0.31378	0.584737	0.542808	SLC9A1	1
GO:0016226	iron-sulfur cluster assembly	1/232	30/18614	0.31378	0.584737	0.542808	ISCA1	1
GO:0031163	metallo-sulfur cluster assembly	1/232	30/18614	0.31378	0.584737	0.542808	ISCA1	1
GO:0031365	N-terminal protein amino acid modification	1/232	30/18614	0.31378	0.584737	0.542808	PPM1A	1
GO:0034505	tooth mineralization	1/232	30/18614	0.31378	0.584737	0.542808	ALPL	1
GO:0034698	response to gonadotropin	1/232	30/18614	0.31378	0.584737	0.542808	ITGA3	1
GO:0042744	hydrogen peroxide catabolic process	1/232	30/18614	0.31378	0.584737	0.542808	PRDX5	1
GO:0045907	positive regulation of vasoconstriction	1/232	30/18614	0.31378	0.584737	0.542808	F2R	1
GO:0050820	positive regulation of coagulation	1/232	30/18614	0.31378	0.584737	0.542808	F2R	1
GO:0060142	regulation of syncytium formation by plasma membrane fusion	1/232	30/18614	0.31378	0.584737	0.542808	CFLAR	1
GO:0060603	mammary gland duct morphogenesis	1/232	30/18614	0.31378	0.584737	0.542808	TBX3	1
GO:0062125	regulation of mitochondrial gene expression	1/232	30/18614	0.31378	0.584737	0.542808	MALSU1	1
GO:0070168	negative regulation of biomineral tissue development	1/232	30/18614	0.31378	0.584737	0.542808	ECM1	1
GO:0097254	renal tubular secretion	1/232	30/18614	0.31378	0.584737	0.542808	SPX	1
GO:1900101	regulation of endoplasmic reticulum unfolded protein response	1/232	30/18614	0.31378	0.584737	0.542808	BAX	1
GO:0001843	neural tube closure	2/232	91/18614	0.313885	0.584737	0.542808	RPS7/VASP	2
GO:0001942	hair follicle development	2/232	91/18614	0.313885	0.584737	0.542808	CD109/LGR4	2
GO:0072091	regulation of stem cell proliferation	2/232	91/18614	0.313885	0.584737	0.542808	CD109/TBX3	2
GO:1903350	response to dopamine	2/232	91/18614	0.313885	0.584737	0.542808	FLNA/TGM2	2
GO:0002573	myeloid leukocyte differentiation	4/232	227/18614	0.314083	0.584769	0.542838	CD109/NDFIP1/TOB2/LIF	4
GO:0010631	epithelial cell migration	6/232	371/18614	0.317293	0.587588	0.545455	S100A2/SPARC/RGCC/ITGA3/RAB13/SPRED1	6
GO:0001656	metanephros development	2/232	92/18614	0.318469	0.587588	0.545455	LGR4/LIF	2
GO:0009798	axis specification	2/232	92/18614	0.318469	0.587588	0.545455	ETS2/TBX3	2
GO:0045104	intermediate filament cytoskeleton organization	2/232	92/18614	0.318469	0.587588	0.545455	SOD1/KRT6A	2
GO:0060606	tube closure	2/232	92/18614	0.318469	0.587588	0.545455	RPS7/VASP	2
GO:1990542	mitochondrial transmembrane transport	2/232	92/18614	0.318469	0.587588	0.545455	SFXN3/SLC25A6	2
GO:0002449	lymphocyte mediated immunity	5/232	300/18614	0.319586	0.587588	0.545455	CD70/C2/UNC13D/NDFIP1/ARID5A	5
GO:0051656	establishment of organelle localization	7/232	445/18614	0.319903	0.587588	0.545455	RAC2/LMNA/MLPH/UNC13D/UBB/TMEM230/NPM1	7
GO:2000113	negative regulation of cellular macromolecule biosynthetic process	5/232	301/18614	0.322033	0.587588	0.545455	MALSU1/ITM2B/MRPL13/ITM2A/SELENOS	5
GO:0002230	positive regulation of defense response to virus by host	1/232	31/18614	0.322347	0.587588	0.545455	APOBEC3G	1
GO:0003299	muscle hypertrophy in response to stress	1/232	31/18614	0.322347	0.587588	0.545455	LMNA	1
GO:0006884	cell volume homeostasis	1/232	31/18614	0.322347	0.587588	0.545455	SLC12A8	1
GO:0008053	mitochondrial fusion	1/232	31/18614	0.322347	0.587588	0.545455	BAX	1
GO:0010039	response to iron ion	1/232	31/18614	0.322347	0.587588	0.545455	SLC40A1	1
GO:0010464	regulation of mesenchymal cell proliferation	1/232	31/18614	0.322347	0.587588	0.545455	LMNA	1
GO:0014044	Schwann cell development	1/232	31/18614	0.322347	0.587588	0.545455	SOD1	1
GO:0014887	cardiac muscle adaptation	1/232	31/18614	0.322347	0.587588	0.545455	LMNA	1
GO:0014898	cardiac muscle hypertrophy in response to stress	1/232	31/18614	0.322347	0.587588	0.545455	LMNA	1
GO:0033137	negative regulation of peptidyl-serine phosphorylation	1/232	31/18614	0.322347	0.587588	0.545455	BAX	1
GO:0033688	regulation of osteoblast proliferation	1/232	31/18614	0.322347	0.587588	0.545455	ATRAID	1
GO:0035767	endothelial cell chemotaxis	1/232	31/18614	0.322347	0.587588	0.545455	RAB13	1
GO:0045939	negative regulation of steroid metabolic process	1/232	31/18614	0.322347	0.587588	0.545455	SOD1	1
GO:0051654	establishment of mitochondrion localization	1/232	31/18614	0.322347	0.587588	0.545455	UBB	1
GO:0060325	face morphogenesis	1/232	31/18614	0.322347	0.587588	0.545455	MMP2	1
GO:0060674	placenta blood vessel development	1/232	31/18614	0.322347	0.587588	0.545455	PLCD3	1
GO:0061437	renal system vasculature development	1/232	31/18614	0.322347	0.587588	0.545455	CFLAR	1
GO:0061440	kidney vasculature development	1/232	31/18614	0.322347	0.587588	0.545455	CFLAR	1
GO:0070570	regulation of neuron projection regeneration	1/232	31/18614	0.322347	0.587588	0.545455	FLNA	1
GO:0071276	cellular response to cadmium ion	1/232	31/18614	0.322347	0.587588	0.545455	SOD1	1
GO:0086011	membrane repolarization during action potential	1/232	31/18614	0.322347	0.587588	0.545455	FLNA	1
GO:0095500	acetylcholine receptor signaling pathway	1/232	31/18614	0.322347	0.587588	0.545455	RGS10	1
GO:1900225	regulation of NLRP3 inflammasome complex assembly	1/232	31/18614	0.322347	0.587588	0.545455	NEK7	1
GO:1902042	negative regulation of extrinsic apoptotic signaling pathway via death domain receptors	1/232	31/18614	0.322347	0.587588	0.545455	CFLAR	1
GO:1902751	positive regulation of cell cycle G2/M phase transition	1/232	31/18614	0.322347	0.587588	0.545455	NPM1	1
GO:2000316	regulation of T-helper 17 type immune response	1/232	31/18614	0.322347	0.587588	0.545455	ARID5A	1
GO:0031669	cellular response to nutrient levels	4/232	230/18614	0.322527	0.587588	0.545455	PLIN3/PLIN2/GABARAPL2/HNRNPA1	4
GO:0050920	regulation of chemotaxis	4/232	230/18614	0.322527	0.587588	0.545455	MDK/NBL1/VEGFB/RAC2	4
GO:0032436	positive regulation of proteasomal ubiquitin-dependent protein catabolic process	2/232	93/18614	0.323046	0.587588	0.545455	NOP53/VCP	2
GO:0045103	intermediate filament-based process	2/232	93/18614	0.323046	0.587588	0.545455	SOD1/KRT6A	2
GO:0051781	positive regulation of cell division	2/232	93/18614	0.323046	0.587588	0.545455	MDK/VEGFB	2
GO:1900542	regulation of purine nucleotide metabolic process	2/232	93/18614	0.323046	0.587588	0.545455	TSPO/VCP	2
GO:0090132	epithelium migration	6/232	374/18614	0.323865	0.588745	0.546529	S100A2/SPARC/RGCC/ITGA3/RAB13/SPRED1	6
GO:0018393	internal peptidyl-lysine acetylation	3/232	161/18614	0.325126	0.590414	0.548078	SDR16C5/ARID5A/LIF	3
GO:0001738	morphogenesis of a polarized epithelium	2/232	94/18614	0.327616	0.590414	0.548078	PLEKHA4/ACTG1	2
GO:0003073	regulation of systemic arterial blood pressure	2/232	94/18614	0.327616	0.590414	0.548078	SPX/F2R	2
GO:0006140	regulation of nucleotide metabolic process	2/232	94/18614	0.327616	0.590414	0.548078	TSPO/VCP	2
GO:0016575	histone deacetylation	2/232	94/18614	0.327616	0.590414	0.548078	SDR16C5/C6orf89	2
GO:0022404	molting cycle process	2/232	94/18614	0.327616	0.590414	0.548078	CD109/LGR4	2
GO:0022405	hair cycle process	2/232	94/18614	0.327616	0.590414	0.548078	CD109/LGR4	2
GO:1902903	regulation of supramolecular fiber organization	6/232	376/18614	0.328257	0.590414	0.548078	FLNA/TMSB10/RGCC/SLC9A1/ACTG1/VASP	6
GO:0030041	actin filament polymerization	3/232	162/18614	0.328535	0.590414	0.548078	TMSB10/MSRB2/VASP	3
GO:0034504	protein localization to nucleus	5/232	304/18614	0.329388	0.590414	0.548078	FLNA/LMNA/CTDNEP1/NOP53/LIF	5
GO:0001975	response to amphetamine	1/232	32/18614	0.330807	0.590414	0.548078	SOD1	1
GO:0002862	negative regulation of inflammatory response to antigenic stimulus	1/232	32/18614	0.330807	0.590414	0.548078	SELENOS	1
GO:0006099	tricarboxylic acid cycle	1/232	32/18614	0.330807	0.590414	0.548078	IDH2	1
GO:0007435	salivary gland morphogenesis	1/232	32/18614	0.330807	0.590414	0.548078	TGM2	1
GO:0008156	negative regulation of DNA replication	1/232	32/18614	0.330807	0.590414	0.548078	S100A11	1
GO:0010765	positive regulation of sodium ion transport	1/232	32/18614	0.330807	0.590414	0.548078	SLC9A1	1
GO:0019082	viral protein processing	1/232	32/18614	0.330807	0.590414	0.548078	SPCS1	1
GO:0031057	negative regulation of histone modification	1/232	32/18614	0.330807	0.590414	0.548078	SDR16C5	1
GO:0032367	intracellular cholesterol transport	1/232	32/18614	0.330807	0.590414	0.548078	SCP2	1
GO:0033032	regulation of myeloid cell apoptotic process	1/232	32/18614	0.330807	0.590414	0.548078	SELENOS	1
GO:0033198	response to ATP	1/232	32/18614	0.330807	0.590414	0.548078	SOD1	1
GO:0034694	response to prostaglandin	1/232	32/18614	0.330807	0.590414	0.548078	A2M	1
GO:0035308	negative regulation of protein dephosphorylation	1/232	32/18614	0.330807	0.590414	0.548078	FKBP1A	1
GO:0035590	purinergic nucleotide receptor signaling pathway	1/232	32/18614	0.330807	0.590414	0.548078	GPR87	1
GO:0043552	positive regulation of phosphatidylinositol 3-kinase activity	1/232	32/18614	0.330807	0.590414	0.548078	IRS1	1
GO:0045671	negative regulation of osteoclast differentiation	1/232	32/18614	0.330807	0.590414	0.548078	TOB2	1
GO:0051482	positive regulation of cytosolic calcium ion concentration involved in phospholipase C-activating G protein-coupled signaling pathway	1/232	32/18614	0.330807	0.590414	0.548078	F2R	1
GO:0051503	adenine nucleotide transport	1/232	32/18614	0.330807	0.590414	0.548078	SLC25A6	1
GO:0060544	regulation of necroptotic process	1/232	32/18614	0.330807	0.590414	0.548078	CFLAR	1
GO:0061037	negative regulation of cartilage development	1/232	32/18614	0.330807	0.590414	0.548078	ADAMTS7	1
GO:0071353	cellular response to interleukin-4	1/232	32/18614	0.330807	0.590414	0.548078	RPL3	1
GO:0098868	bone growth	1/232	32/18614	0.330807	0.590414	0.548078	ECM1	1
GO:1903955	positive regulation of protein targeting to mitochondrion	1/232	32/18614	0.330807	0.590414	0.548078	RAC2	1
GO:0046879	hormone secretion	5/232	305/18614	0.331844	0.591228	0.548834	TSPO/TBX3/IRS1/PTPRN/LIF	5
GO:0006475	internal protein amino acid acetylation	3/232	163/18614	0.331945	0.591228	0.548834	SDR16C5/ARID5A/LIF	3
GO:0009953	dorsal/ventral pattern formation	2/232	95/18614	0.332177	0.591228	0.548834	NBL1/FKBP8	2
GO:0014033	neural crest cell differentiation	2/232	95/18614	0.332177	0.591228	0.548834	FN1/RPS7	2
GO:0048704	embryonic skeletal system morphogenesis	2/232	95/18614	0.332177	0.591228	0.548834	SLC39A1/MMP14	2
GO:0090130	tissue migration	6/232	379/18614	0.33486	0.595144	0.552469	S100A2/SPARC/RGCC/ITGA3/RAB13/SPRED1	6
GO:0030307	positive regulation of cell growth	3/232	164/18614	0.335353	0.595144	0.552469	FN1/SLC9A1/MMP14	3
GO:0048568	embryonic organ development	7/232	453/18614	0.335961	0.595144	0.552469	SLC39A1/A2M/SOD1/PLCD3/TBX3/MMP14/LIF	7
GO:0032088	negative regulation of NF-kappaB transcription factor activity	2/232	96/18614	0.33673	0.595144	0.552469	COMMD6/USP7	2
GO:0032091	negative regulation of protein binding	2/232	96/18614	0.33673	0.595144	0.552469	BAX/TMBIM6	2
GO:0046364	monosaccharide biosynthetic process	2/232	96/18614	0.33673	0.595144	0.552469	SELENOS/USP7	2
GO:0048477	oogenesis	2/232	96/18614	0.33673	0.595144	0.552469	MDK/PAQR5	2
GO:0048534	hematopoietic or lymphoid organ development	2/232	96/18614	0.33673	0.595144	0.552469	SOD1/SLC40A1	2
GO:0072080	nephron tubule development	2/232	96/18614	0.33673	0.595144	0.552469	LGR4/LIF	2
GO:0007519	skeletal muscle tissue development	3/232	165/18614	0.338761	0.595144	0.552469	MYL6B/CFLAR/MYH14	3
GO:0050792	regulation of viral process	3/232	165/18614	0.338761	0.595144	0.552469	APOBEC3C/APOBEC3G/LGALS1	3
GO:0006308	DNA catabolic process	1/232	33/18614	0.339162	0.595144	0.552469	BAX	1
GO:0006958	complement activation, classical pathway	1/232	33/18614	0.339162	0.595144	0.552469	C2	1
GO:0040020	regulation of meiotic nuclear division	1/232	33/18614	0.339162	0.595144	0.552469	LIF	1
GO:0045026	plasma membrane fusion	1/232	33/18614	0.339162	0.595144	0.552469	CD9	1
GO:0048147	negative regulation of fibroblast proliferation	1/232	33/18614	0.339162	0.595144	0.552469	BAX	1
GO:0048665	neuron fate specification	1/232	33/18614	0.339162	0.595144	0.552469	FKBP8	1
GO:0048799	animal organ maturation	1/232	33/18614	0.339162	0.595144	0.552469	ADAMTS7	1
GO:0051204	protein insertion into mitochondrial membrane	1/232	33/18614	0.339162	0.595144	0.552469	BAX	1
GO:0060122	inner ear receptor cell stereocilium organization	1/232	33/18614	0.339162	0.595144	0.552469	SOD1	1
GO:0060795	cell fate commitment involved in formation of primary germ layer	1/232	33/18614	0.339162	0.595144	0.552469	ETS2	1
GO:0061036	positive regulation of cartilage development	1/232	33/18614	0.339162	0.595144	0.552469	MDK	1
GO:0071404	cellular response to low-density lipoprotein particle stimulus	1/232	33/18614	0.339162	0.595144	0.552469	CD9	1
GO:0090183	regulation of kidney development	1/232	33/18614	0.339162	0.595144	0.552469	LGR4	1
GO:1901889	negative regulation of cell junction assembly	1/232	33/18614	0.339162	0.595144	0.552469	MMP14	1
GO:1905145	cellular response to acetylcholine	1/232	33/18614	0.339162	0.595144	0.552469	RGS10	1
GO:0006909	phagocytosis	4/232	236/18614	0.33946	0.595344	0.552655	C2/SOD1/UNC13D/TGM2	4
GO:0008593	regulation of Notch signaling pathway	2/232	97/18614	0.341273	0.597552	0.554704	MAGEA1/MMP14	2
GO:0014020	primary neural tube formation	2/232	97/18614	0.341273	0.597552	0.554704	RPS7/VASP	2
GO:0060993	kidney morphogenesis	2/232	97/18614	0.341273	0.597552	0.554704	LGR4/LIF	2
GO:0071692	protein localization to extracellular region	6/232	382/18614	0.34148	0.597589	0.554739	NBL1/OLFM2/RAB13/IRS1/PTPRN/F2R	6
GO:0003205	cardiac chamber development	3/232	166/18614	0.342168	0.598471	0.555557	FKBP1A/TBX3/FHL2	3
GO:0001822	kidney development	5/232	310/18614	0.344147	0.598899	0.555954	BAX/ITGA3/CFLAR/LGR4/LIF	5
GO:0002275	myeloid cell activation involved in immune response	2/232	98/18614	0.345807	0.598899	0.555954	RAC2/UNC13D	2
GO:0002460	adaptive immune response based on somatic recombination of immune receptors built from immunoglobulin superfamily domains	5/232	311/18614	0.346611	0.598899	0.555954	CD70/C2/UNC13D/NDFIP1/ARID5A	5
GO:0001782	B cell homeostasis	1/232	34/18614	0.347413	0.598899	0.555954	BAX	1
GO:0002323	natural killer cell activation involved in immune response	1/232	34/18614	0.347413	0.598899	0.555954	UNC13D	1
GO:0006026	aminoglycan catabolic process	1/232	34/18614	0.347413	0.598899	0.555954	CHI3L1	1
GO:0006891	intra-Golgi vesicle-mediated transport	1/232	34/18614	0.347413	0.598899	0.555954	GABARAPL2	1
GO:0007431	salivary gland development	1/232	34/18614	0.347413	0.598899	0.555954	TGM2	1
GO:0009112	nucleobase metabolic process	1/232	34/18614	0.347413	0.598899	0.555954	CMPK1	1
GO:0009156	ribonucleoside monophosphate biosynthetic process	1/232	34/18614	0.347413	0.598899	0.555954	CMPK1	1
GO:0015865	purine nucleotide transport	1/232	34/18614	0.347413	0.598899	0.555954	SLC25A6	1
GO:0034121	regulation of toll-like receptor signaling pathway	1/232	34/18614	0.347413	0.598899	0.555954	LGR4	1
GO:0034405	response to fluid shear stress	1/232	34/18614	0.347413	0.598899	0.555954	MMP2	1
GO:0044546	NLRP3 inflammasome complex assembly	1/232	34/18614	0.347413	0.598899	0.555954	NEK7	1
GO:0045577	regulation of B cell differentiation	1/232	34/18614	0.347413	0.598899	0.555954	MMP14	1
GO:0048265	response to pain	1/232	34/18614	0.347413	0.598899	0.555954	TSPO	1
GO:0050869	negative regulation of B cell activation	1/232	34/18614	0.347413	0.598899	0.555954	NDFIP1	1
GO:0051973	positive regulation of telomerase activity	1/232	34/18614	0.347413	0.598899	0.555954	NEK7	1
GO:0055075	potassium ion homeostasis	1/232	34/18614	0.347413	0.598899	0.555954	SLC12A8	1
GO:0055094	response to lipoprotein particle	1/232	34/18614	0.347413	0.598899	0.555954	CD9	1
GO:0060317	cardiac epithelial to mesenchymal transition	1/232	34/18614	0.347413	0.598899	0.555954	TBX3	1
GO:0060351	cartilage development involved in endochondral bone morphogenesis	1/232	34/18614	0.347413	0.598899	0.555954	SERPINH1	1
GO:0070633	transepithelial transport	1/232	34/18614	0.347413	0.598899	0.555954	ACTG1	1
GO:0090075	relaxation of muscle	1/232	34/18614	0.347413	0.598899	0.555954	SOD1	1
GO:0090322	regulation of superoxide metabolic process	1/232	34/18614	0.347413	0.598899	0.555954	SOD1	1
GO:1901797	negative regulation of signal transduction by p53 class mediator	1/232	34/18614	0.347413	0.598899	0.555954	NOP53	1
GO:2000515	negative regulation of CD4-positive, alpha-beta T cell activation	1/232	34/18614	0.347413	0.598899	0.555954	NDFIP1	1
GO:0051170	import into nucleus	3/232	168/18614	0.348978	0.601277	0.558162	FLNA/LMNA/HNRNPA1	3
GO:0010596	negative regulation of endothelial cell migration	2/232	99/18614	0.350331	0.602964	0.559728	RGCC/SPRED1	2
GO:2001237	negative regulation of extrinsic apoptotic signaling pathway	2/232	99/18614	0.350331	0.602964	0.559728	LMNA/CFLAR	2
GO:0009913	epidermal cell differentiation	4/232	240/18614	0.350769	0.603298	0.560039	CD109/SOD1/CFLAR/KRT6A	4
GO:0042445	hormone metabolic process	4/232	241/18614	0.353597	0.603298	0.560039	CTSL/TSPO/SULT1E1/SDR16C5	4
GO:0044282	small molecule catabolic process	6/232	388/18614	0.354758	0.603298	0.560039	APOBEC3C/APOBEC3G/PKM/SULT1E1/SCP2/IRS1	6
GO:0032755	positive regulation of interleukin-6 production	2/232	100/18614	0.354844	0.603298	0.560039	ARID5A/F2R	2
GO:0061326	renal tubule development	2/232	100/18614	0.354844	0.603298	0.560039	LGR4/LIF	2
GO:1901019	regulation of calcium ion transmembrane transporter activity	2/232	100/18614	0.354844	0.603298	0.560039	SLC9A1/FKBP1A	2
GO:0001893	maternal placenta development	1/232	35/18614	0.355562	0.603298	0.560039	LIF	1
GO:0006301	postreplication repair	1/232	35/18614	0.355562	0.603298	0.560039	VCP	1
GO:0007095	mitotic G2 DNA damage checkpoint signaling	1/232	35/18614	0.355562	0.603298	0.560039	NOP53	1
GO:0007143	female meiotic nuclear division	1/232	35/18614	0.355562	0.603298	0.560039	UBB	1
GO:0010923	negative regulation of phosphatase activity	1/232	35/18614	0.355562	0.603298	0.560039	FKBP1A	1
GO:0032205	negative regulation of telomere maintenance	1/232	35/18614	0.355562	0.603298	0.560039	HNRNPA1	1
GO:0032366	intracellular sterol transport	1/232	35/18614	0.355562	0.603298	0.560039	SCP2	1
GO:0032633	interleukin-4 production	1/232	35/18614	0.355562	0.603298	0.560039	NDFIP1	1
GO:0032673	regulation of interleukin-4 production	1/232	35/18614	0.355562	0.603298	0.560039	NDFIP1	1
GO:0035025	positive regulation of Rho protein signal transduction	1/232	35/18614	0.355562	0.603298	0.560039	F2R	1
GO:0035137	hindlimb morphogenesis	1/232	35/18614	0.355562	0.603298	0.560039	TBX3	1
GO:0035633	maintenance of blood-brain barrier	1/232	35/18614	0.355562	0.603298	0.560039	ACTG1	1
GO:0045773	positive regulation of axon extension	1/232	35/18614	0.355562	0.603298	0.560039	FN1	1
GO:0045777	positive regulation of blood pressure	1/232	35/18614	0.355562	0.603298	0.560039	SPX	1
GO:0048333	mesodermal cell differentiation	1/232	35/18614	0.355562	0.603298	0.560039	ITGA3	1
GO:0050974	detection of mechanical stimulus involved in sensory perception	1/232	35/18614	0.355562	0.603298	0.560039	SERPINE2	1
GO:0060999	positive regulation of dendritic spine development	1/232	35/18614	0.355562	0.603298	0.560039	ITPKA	1
GO:0062098	regulation of programmed necrotic cell death	1/232	35/18614	0.355562	0.603298	0.560039	CFLAR	1
GO:0070670	response to interleukin-4	1/232	35/18614	0.355562	0.603298	0.560039	RPL3	1
GO:0071398	cellular response to fatty acid	1/232	35/18614	0.355562	0.603298	0.560039	IRS1	1
GO:1905898	positive regulation of response to endoplasmic reticulum stress	1/232	35/18614	0.355562	0.603298	0.560039	BAX	1
GO:0009636	response to toxic substance	4/232	242/18614	0.356425	0.603907	0.560604	BAX/SOD1/PRDX5/SELENOS	4
GO:1901617	organic hydroxy compound biosynthetic process	4/232	242/18614	0.356425	0.603907	0.560604	MOXD1/SOD1/SCP2/ITPKA	4
GO:0009914	hormone transport	5/232	315/18614	0.356481	0.603907	0.560604	TSPO/TBX3/IRS1/PTPRN/LIF	5
GO:0002262	myeloid cell homeostasis	3/232	171/18614	0.35918	0.607487	0.563927	BAX/SOD1/CFLAR	3
GO:0048709	oligodendrocyte differentiation	2/232	101/18614	0.359345	0.607487	0.563927	MDK/MYRF	2
GO:0061337	cardiac conduction	2/232	101/18614	0.359345	0.607487	0.563927	FLNA/SLC9A1	2
GO:0070167	regulation of biomineral tissue development	2/232	101/18614	0.359345	0.607487	0.563927	ECM1/ATRAID	2
GO:0010948	negative regulation of cell cycle process	5/232	317/18614	0.36142	0.607771	0.564191	RGCC/NOP53/SUSD2/LIF/NPM1	5
GO:0009205	purine ribonucleoside triphosphate metabolic process	4/232	244/18614	0.362082	0.607771	0.564191	NME4/TSPO/PKM/VCP	4
GO:0050808	synapse organization	7/232	466/18614	0.362282	0.607771	0.564191	FLNA/ITGA3/VCP/ACTN1/ACTG1/ITPKA/F2R	7
GO:0018394	peptidyl-lysine acetylation	3/232	172/18614	0.362575	0.607771	0.564191	SDR16C5/ARID5A/LIF	3
GO:1990138	neuron projection extension	3/232	172/18614	0.362575	0.607771	0.564191	ALCAM/NRN1/FN1	3
GO:0001569	branching involved in blood vessel morphogenesis	1/232	36/18614	0.363609	0.607771	0.564191	MDK	1
GO:0003161	cardiac conduction system development	1/232	36/18614	0.363609	0.607771	0.564191	TBX3	1
GO:0006699	bile acid biosynthetic process	1/232	36/18614	0.363609	0.607771	0.564191	SCP2	1
GO:0010613	positive regulation of cardiac muscle hypertrophy	1/232	36/18614	0.363609	0.607771	0.564191	SLC9A1	1
GO:0010614	negative regulation of cardiac muscle hypertrophy	1/232	36/18614	0.363609	0.607771	0.564191	LMNA	1
GO:0010737	protein kinase A signaling	1/232	36/18614	0.363609	0.607771	0.564191	RAB13	1
GO:0019068	virion assembly	1/232	36/18614	0.363609	0.607771	0.564191	SPCS1	1
GO:0021696	cerebellar cortex morphogenesis	1/232	36/18614	0.363609	0.607771	0.564191	SERPINE2	1
GO:0033687	osteoblast proliferation	1/232	36/18614	0.363609	0.607771	0.564191	ATRAID	1
GO:0035520	monoubiquitinated protein deubiquitination	1/232	36/18614	0.363609	0.607771	0.564191	USP7	1
GO:0046320	regulation of fatty acid oxidation	1/232	36/18614	0.363609	0.607771	0.564191	IRS1	1
GO:0050775	positive regulation of dendrite morphogenesis	1/232	36/18614	0.363609	0.607771	0.564191	ITPKA	1
GO:0090218	positive regulation of lipid kinase activity	1/232	36/18614	0.363609	0.607771	0.564191	IRS1	1
GO:0140632	inflammasome complex assembly	1/232	36/18614	0.363609	0.607771	0.564191	NEK7	1
GO:1903580	positive regulation of ATP metabolic process	1/232	36/18614	0.363609	0.607771	0.564191	VCP	1
GO:1903749	positive regulation of establishment of protein localization to mitochondrion	1/232	36/18614	0.363609	0.607771	0.564191	RAC2	1
GO:0030316	osteoclast differentiation	2/232	102/18614	0.363836	0.607771	0.564191	CD109/TOB2	2
GO:0042472	inner ear morphogenesis	2/232	102/18614	0.363836	0.607771	0.564191	SOD1/TBX3	2
GO:0022604	regulation of cell morphogenesis	4/232	245/18614	0.364909	0.608936	0.565272	SPARC/FN1/ITPKA/MYH14	4
GO:0070085	glycosylation	4/232	245/18614	0.364909	0.608936	0.565272	VEGFB/B3GNT3/NUDT14/GALNT5	4
GO:0002703	regulation of leukocyte mediated immunity	4/232	246/18614	0.367737	0.611819	0.567948	RAC2/UNC13D/NDFIP1/ARID5A	4
GO:0008630	intrinsic apoptotic signaling pathway in response to DNA damage	2/232	103/18614	0.368314	0.611819	0.567948	BAX/PHLDA3	2
GO:0032677	regulation of interleukin-8 production	2/232	103/18614	0.368314	0.611819	0.567948	CHI3L1/F2R	2
GO:0042100	B cell proliferation	2/232	103/18614	0.368314	0.611819	0.567948	CD70/BAX	2
GO:1903076	regulation of protein localization to plasma membrane	2/232	103/18614	0.368314	0.611819	0.567948	ITGA3/MMP14	2
GO:0072001	renal system development	5/232	320/18614	0.368833	0.611819	0.567948	BAX/ITGA3/CFLAR/LGR4/LIF	5
GO:0030216	keratinocyte differentiation	3/232	174/18614	0.369359	0.611819	0.567948	CD109/CFLAR/KRT6A	3
GO:0007616	long-term memory	1/232	37/18614	0.371556	0.611819	0.567948	CAMK2N1	1
GO:0007617	mating behavior	1/232	37/18614	0.371556	0.611819	0.567948	SERPINE2	1
GO:0008207	C21-steroid hormone metabolic process	1/232	37/18614	0.371556	0.611819	0.567948	TSPO	1
GO:0014037	Schwann cell differentiation	1/232	37/18614	0.371556	0.611819	0.567948	SOD1	1
GO:0014742	positive regulation of muscle hypertrophy	1/232	37/18614	0.371556	0.611819	0.567948	SLC9A1	1
GO:0016486	peptide hormone processing	1/232	37/18614	0.371556	0.611819	0.567948	CTSL	1
GO:0031646	positive regulation of nervous system process	1/232	37/18614	0.371556	0.611819	0.567948	MYRF	1
GO:0032094	response to food	1/232	37/18614	0.371556	0.611819	0.567948	SPX	1
GO:0033280	response to vitamin D	1/232	37/18614	0.371556	0.611819	0.567948	ALPL	1
GO:0046326	positive regulation of glucose import	1/232	37/18614	0.371556	0.611819	0.567948	IRS1	1
GO:0048536	spleen development	1/232	37/18614	0.371556	0.611819	0.567948	SLC40A1	1
GO:0060323	head morphogenesis	1/232	37/18614	0.371556	0.611819	0.567948	MMP2	1
GO:0070306	lens fiber cell differentiation	1/232	37/18614	0.371556	0.611819	0.567948	SPRED1	1
GO:0071312	cellular response to alkaloid	1/232	37/18614	0.371556	0.611819	0.567948	TGM2	1
GO:0071402	cellular response to lipoprotein particle stimulus	1/232	37/18614	0.371556	0.611819	0.567948	CD9	1
GO:0086019	cell-cell signaling involved in cardiac conduction	1/232	37/18614	0.371556	0.611819	0.567948	FLNA	1
GO:0090151	establishment of protein localization to mitochondrial membrane	1/232	37/18614	0.371556	0.611819	0.567948	BAX	1
GO:1902745	positive regulation of lamellipodium organization	1/232	37/18614	0.371556	0.611819	0.567948	RAC2	1
GO:2000279	negative regulation of DNA biosynthetic process	1/232	37/18614	0.371556	0.611819	0.567948	HNRNPA1	1
GO:0006626	protein targeting to mitochondrion	2/232	104/18614	0.372781	0.61319	0.569221	RAC2/TSPO	2
GO:0032637	interleukin-8 production	2/232	104/18614	0.372781	0.61319	0.569221	CHI3L1/F2R	2
GO:0016197	endosomal transport	4/232	248/18614	0.373389	0.61319	0.569221	REPS2/VCP/RAB13/USP7	4
GO:0001764	neuron migration	3/232	176/18614	0.376129	0.61319	0.569221	MDK/BAX/ITGA3	3
GO:0006470	protein dephosphorylation	4/232	249/18614	0.376214	0.61319	0.569221	CTDNEP1/DUSP23/PPM1A/FKBP1A	4
GO:0009144	purine nucleoside triphosphate metabolic process	4/232	249/18614	0.376214	0.61319	0.569221	NME4/TSPO/PKM/VCP	4
GO:0008202	steroid metabolic process	5/232	323/18614	0.376248	0.61319	0.569221	IGFBP7/SOD1/TSPO/SULT1E1/SCP2	5
GO:0009416	response to light stimulus	5/232	323/18614	0.376248	0.61319	0.569221	GPR88/MMP2/BAX/COPS3/NPM1	5
GO:0019693	ribose phosphate metabolic process	7/232	473/18614	0.376531	0.61319	0.569221	NME4/TSPO/PKM/SULT1E1/NUDT14/VCP/CMPK1	7
GO:0001701	in utero embryonic development	6/232	398/18614	0.376968	0.61319	0.569221	SLC39A1/BTF3/PLCD3/TBX3/LIF/COPS3	6
GO:0001841	neural tube formation	2/232	105/18614	0.377234	0.61319	0.569221	RPS7/VASP	2
GO:0009062	fatty acid catabolic process	2/232	105/18614	0.377234	0.61319	0.569221	SCP2/IRS1	2
GO:0021549	cerebellum development	2/232	105/18614	0.377234	0.61319	0.569221	MDK/SERPINE2	2
GO:0046425	regulation of receptor signaling pathway via JAK-STAT	2/232	105/18614	0.377234	0.61319	0.569221	F2R/LIF	2
GO:0032409	regulation of transporter activity	5/232	324/18614	0.37872	0.61319	0.569221	FXYD5/COX17/SLC9A1/NDFIP1/FKBP1A	5
GO:0033044	regulation of chromosome organization	4/232	250/18614	0.379038	0.61319	0.569221	HNRNPA1/BCL7C/NEK7/USP7	4
GO:0043543	protein acylation	4/232	250/18614	0.379038	0.61319	0.569221	PPM1A/SDR16C5/ARID5A/LIF	4
GO:0000578	embryonic axis specification	1/232	38/18614	0.379404	0.61319	0.569221	TBX3	1
GO:0002369	T cell cytokine production	1/232	38/18614	0.379404	0.61319	0.569221	ARID5A	1
GO:0002724	regulation of T cell cytokine production	1/232	38/18614	0.379404	0.61319	0.569221	ARID5A	1
GO:0007339	binding of sperm to zona pellucida	1/232	38/18614	0.379404	0.61319	0.569221	ZP1	1
GO:0009595	detection of biotic stimulus	1/232	38/18614	0.379404	0.61319	0.569221	TSPO	1
GO:0010770	positive regulation of cell morphogenesis involved in differentiation	1/232	38/18614	0.379404	0.61319	0.569221	ITPKA	1
GO:0014741	negative regulation of muscle hypertrophy	1/232	38/18614	0.379404	0.61319	0.569221	LMNA	1
GO:0030808	regulation of nucleotide biosynthetic process	1/232	38/18614	0.379404	0.61319	0.569221	VCP	1
GO:0032373	positive regulation of sterol transport	1/232	38/18614	0.379404	0.61319	0.569221	SCP2	1
GO:0032376	positive regulation of cholesterol transport	1/232	38/18614	0.379404	0.61319	0.569221	SCP2	1
GO:0043368	positive T cell selection	1/232	38/18614	0.379404	0.61319	0.569221	CTSL	1
GO:0043618	regulation of transcription from RNA polymerase II promoter in response to stress	1/232	38/18614	0.379404	0.61319	0.569221	TMBIM6	1
GO:0045191	regulation of isotype switching	1/232	38/18614	0.379404	0.61319	0.569221	NDFIP1	1
GO:0045742	positive regulation of epidermal growth factor receptor signaling pathway	1/232	38/18614	0.379404	0.61319	0.569221	PLAUR	1
GO:0045923	positive regulation of fatty acid metabolic process	1/232	38/18614	0.379404	0.61319	0.569221	IRS1	1
GO:0046676	negative regulation of insulin secretion	1/232	38/18614	0.379404	0.61319	0.569221	IRS1	1
GO:0048846	axon extension involved in axon guidance	1/232	38/18614	0.379404	0.61319	0.569221	ALCAM	1
[truncated: 1,236 more rows]
